# Supplementary material for: Somatic Kitl promotes mTOR to facilitate prophase I of meiosis in female embryonic gonads
Source: Cell Death Dis. 2025 Nov 17;16(1):838. doi: 10.1038/s41419-025-08158-y (PMC12623929; doi:10.1038/s41419-025-08158-y)
Supplement: Supplementary file 3 — Supplementary Table S1 [file 41419_2025_8158_MOESM3_ESM.xlsx]

## Sheet: E14_PGCdeg
Genes differentially expressed between Kitl f/f cre and f/+ cre germ cells
	p_val	avg_log2FC	f/+_cre_PGC	f/f_cre_PGC	p_val_adj
mt-Nd4l	2.22295e-226	2.08765	0.861	0.663	5.14812e-222
Hist1h2an	9.5941e-180	3.19191	0.633	0.248	2.2219e-175
Rpl28	7.35657e-173	-0.445621	0.962	0.982	1.70371e-168
Rpl18a	2.56644e-168	-0.438853	0.968	0.984	5.94362e-164
Rps19	5.57636e-161	-0.480043	0.952	0.981	1.29143e-156
Rpl37	1.19263e-158	-0.392464	0.979	0.986	2.762e-154
Rpl32	3.13976e-157	-0.385239	0.98	0.983	7.27136e-153
Rpl36	2.53282e-154	-0.361986	0.969	0.989	5.86575e-150
Rpl35a	3.01139e-147	-0.37084	0.975	0.984	6.97407e-143
Rps10	9.94638e-147	-0.394476	0.975	0.986	2.30348e-142
Rpl19	1.34455e-143	-0.391325	0.97	0.986	3.11385e-139
Rpl14	2.06931e-139	-0.292781	0.981	0.987	4.79233e-135
Hspd1	5.25054e-139	0.647295	0.931	0.924	1.21597e-134
Cmss1	1.10735e-136	-0.220539	0.274	0.76	2.56451e-132
Rpl21	1.32244e-136	-0.439573	0.965	0.982	3.06264e-132
mt-Nd5	9.10698e-127	1.07276	0.886	0.907	2.10909e-122
Rpsa	2.38558e-125	-0.39915	0.982	0.992	5.52476e-121
Rps20	1.53823e-123	-0.357971	0.975	0.982	3.56238e-119
Rpl41	1.23538e-121	-0.468476	0.944	0.971	2.86102e-117
Rps27	1.63105e-119	-0.407829	0.965	0.983	3.77735e-115
Rps21	3.75519e-115	-0.414116	0.974	0.983	8.69665e-111
Rps29	2.82664e-114	-0.34017	0.967	0.986	6.54622e-110
Serf2	9.73148e-114	-0.325218	0.962	0.973	2.25371e-109
Rps16	1.63506e-112	-0.350328	0.969	0.983	3.78663e-108
Dhx9	2.60942e-111	0.765144	0.876	0.86	6.04315e-107
Rpl27a	6.43835e-108	-0.25906	0.986	0.986	1.49106e-103
Fau	6.84688e-108	-0.398718	0.941	0.972	1.58567e-103
Rps23	6.16839e-106	-0.302886	0.985	0.989	1.42854e-101
Huwe1	9.98305e-104	0.494146	0.91	0.939	2.31197e-99
Rps18	2.92919e-102	-0.326988	0.975	0.98	6.78371e-98
Rplp1	3.57155e-102	-0.283468	0.993	0.994	8.27136e-98
Rpl37a	5.09194e-102	-0.291749	0.977	0.986	1.17924e-97
Rpl26	1.76125e-101	-0.309527	0.976	0.983	4.07888e-97
Pfdn5	3.72635e-98	-0.497116	0.891	0.949	8.62985e-94
Ifitm1	3.06454e-97	-0.7557	0.835	0.902	7.09717e-93
Rpl23	7.64625e-97	-0.272005	0.986	0.993	1.77079e-92
Rpl13	4.19839e-96	-0.286536	0.984	0.989	9.72306e-92
Rpl17	3.09041e-95	-0.283418	0.972	0.98	7.15709e-91
Hspa4	3.79439e-95	0.579087	0.9	0.914	8.78742e-91
Ranbp2	6.51729e-95	0.785944	0.849	0.816	1.50934e-90
Hnrnpu	6.42736e-94	0.50134	0.924	0.942	1.48851e-89
Gm1673	2.24733e-92	-0.638402	0.777	0.874	5.20459e-88
Rps28	3.06229e-90	-0.291044	0.97	0.986	7.09195e-86
Rpl11	5.48993e-90	-0.283265	0.973	0.981	1.27141e-85
Rps24	5.52927e-90	-0.310572	0.973	0.986	1.28052e-85
Gng13	2.7414e-89	-0.933813	0.381	0.652	6.34882e-85
Atp5j2	2.75928e-86	-0.381789	0.903	0.944	6.39021e-82
Rpl18	5.69776e-86	-0.354581	0.959	0.975	1.31955e-81
Rabac1	6.18586e-85	-0.754675	0.687	0.807	1.43258e-80
Atp5e	6.56113e-84	-0.352238	0.925	0.951	1.51949e-79
Cox6b1	2.82704e-83	-0.605266	0.763	0.862	6.54714e-79
Rpl39	2.5654e-82	-0.266117	0.982	0.988	5.94122e-78
Rpl38	1.27781e-81	-0.308576	0.95	0.975	2.95929e-77
Rps27a	1.7338e-81	-0.309143	0.964	0.982	4.0153e-77
Prrc2c	9.78764e-81	0.472607	0.899	0.917	2.26672e-76
Rpl15	1.95438e-77	-0.308508	0.968	0.976	4.52615e-73
Rps8	7.75642e-76	-0.237739	0.988	0.993	1.79631e-71
Rps7	1.55018e-74	-0.31698	0.97	0.979	3.59005e-70
Rps2	9.21713e-74	-0.288202	0.986	0.991	2.1346e-69
Uqcr11	6.64345e-73	-0.390517	0.876	0.923	1.53856e-68
Rpl13a	1.63481e-72	-0.286948	0.969	0.978	3.78605e-68
Hnrnpa2b1	9.63354e-72	0.369515	0.951	0.961	2.23103e-67
Smarca5	1.49752e-71	0.460416	0.9	0.922	3.46812e-67
Cct6a	1.24487e-70	0.529174	0.913	0.91	2.88299e-66
Rpl24	1.28473e-70	-0.294294	0.946	0.967	2.9753e-66
Hist1h1b	1.94893e-70	1.77064	0.722	0.516	4.51352e-66
Acsl3	1.17483e-68	0.828196	0.789	0.715	2.72079e-64
Rps5	1.54594e-68	-0.318341	0.958	0.977	3.58024e-64
Scaf11	3.4083e-68	0.617542	0.844	0.832	7.89329e-64
Rpl34	9.04204e-68	-0.273737	0.975	0.983	2.09404e-63
Hnrnpa3	3.75318e-66	0.670595	0.905	0.891	8.692e-62
Rps9	3.82805e-66	-0.306644	0.942	0.963	8.86538e-62
Rpl10a	5.20966e-66	-0.303696	0.948	0.975	1.20651e-61
Rpl6	1.33675e-64	-0.216939	0.98	0.983	3.09578e-60
Rack1	2.57555e-64	-0.251458	0.962	0.971	5.96472e-60
Rplp2	1.51207e-63	-0.226782	0.985	0.99	3.50179e-59
Ndufa7	3.50782e-63	-0.408167	0.845	0.906	8.12375e-59
Ndufb9	5.05322e-63	-0.50296	0.775	0.851	1.17028e-58
Cox6c	1.72095e-62	-0.267467	0.938	0.961	3.98555e-58
Rpl7a	1.889e-62	-0.215713	0.969	0.973	4.37474e-58
Rpl8	2.62893e-62	-0.300536	0.952	0.97	6.08833e-58
Fxr1	4.05147e-62	0.427727	0.907	0.932	9.38281e-58
Rps6	9.60242e-62	-0.286214	0.953	0.963	2.22382e-57
Rpl7	2.99441e-61	-0.289831	0.957	0.971	6.93476e-57
Usp34	3.9083e-61	0.41764	0.874	0.913	9.05122e-57
Ubb	1.67979e-59	-0.253929	0.974	0.983	3.89022e-55
Sept7	2.21547e-59	0.557148	0.858	0.86	5.13081e-55
Ncl	3.43763e-59	0.35139	0.964	0.97	7.9612e-55
Hist1h2ai	5.86731e-59	1.85402	0.419	0.224	1.35881e-54
Gchfr	2.94146e-57	-1.18406	0.257	0.45	6.81214e-53
Bola2	1.00144e-56	-0.332734	0.846	0.907	2.31924e-52
Slc39a10	4.49703e-56	0.806501	0.764	0.681	1.04147e-51
Cox4i1	6.48063e-56	-0.313737	0.905	0.94	1.50085e-51
Sdc4	9.62242e-56	-1.08372	0.42	0.58	2.22846e-51
Supt16	1.06739e-55	0.386526	0.898	0.923	2.47197e-51
Pafah1b1	1.34217e-55	0.435834	0.883	0.909	3.10834e-51
Rpl35	1.41329e-55	-0.243214	0.947	0.97	3.27303e-51
Elob	2.5945e-55	-0.310739	0.892	0.934	6.00861e-51
Gm10076	1.69901e-54	-0.329855	0.894	0.947	3.93474e-50
Eif3k	3.69432e-54	-0.369349	0.805	0.868	8.55568e-50
Eef2	7.88979e-54	-0.285974	0.919	0.947	1.8272e-49
Cox5b	9.14469e-54	-0.28678	0.895	0.927	2.11782e-49
Hist1h2ae	1.47146e-53	1.6954	0.686	0.488	3.40776e-49
Atox1	2.28017e-53	-0.32863	0.852	0.909	5.28064e-49
Rps12	3.88776e-53	-0.213386	0.98	0.984	9.00367e-49
Fos	1.72331e-52	-0.620731	0.433	0.657	3.99101e-48
Rps13	2.99653e-52	-0.268376	0.939	0.964	6.93967e-48
Ddx4	9.38697e-52	0.396718	0.893	0.915	2.17393e-47
Pcm1	2.14575e-51	0.538289	0.84	0.832	4.96934e-47
Xrn2	2.76194e-51	0.543632	0.856	0.855	6.39638e-47
Ndufa2	2.82329e-51	-0.32653	0.856	0.916	6.53846e-47
Uqcc2	1.41382e-50	-0.330345	0.863	0.913	3.27427e-46
Rps15a	7.37813e-50	-0.206396	0.987	0.991	1.7087e-45
Fth1	2.40489e-49	-0.289967	0.925	0.956	5.56948e-45
Rps3	4.14016e-49	-0.241698	0.961	0.974	9.5882e-45
Tpr	1.09452e-48	0.430108	0.876	0.896	2.53481e-44
Itgb1	1.21633e-48	0.601962	0.825	0.812	2.81689e-44
Rpl22	1.76522e-48	-0.185708	0.963	0.976	4.08808e-44
Aurkaip1	5.96654e-48	-0.444543	0.704	0.808	1.38179e-43
Mrps21	7.51288e-48	-0.395396	0.792	0.871	1.73991e-43
Atrx	2.6996e-47	0.570228	0.838	0.84	6.25199e-43
Gabarap	7.21823e-47	-0.451228	0.745	0.835	1.67167e-42
Hspa5	1.01849e-46	0.496908	0.859	0.87	2.35873e-42
Ndufa13	5.94876e-46	-0.354097	0.818	0.889	1.37767e-41
Ypel3	2.22316e-45	-0.736951	0.465	0.603	5.14862e-41
Rpl36a	3.08158e-45	-0.240209	0.975	0.981	7.13664e-41
Macf1	3.3116e-45	0.492106	0.861	0.89	7.66933e-41
Timm13	3.97442e-45	-0.486538	0.708	0.805	9.20436e-41
Ndufb2	1.32626e-44	-0.331015	0.823	0.899	3.07149e-40
Ccn1	2.04829e-44	-1.21683	0.054	0.181	4.74363e-40
Nedd4	4.07903e-44	0.505652	0.877	0.886	9.44664e-40
N4bp2	5.02875e-44	0.613984	0.807	0.776	1.16461e-39
Casp8ap2	1.015e-43	0.510647	0.818	0.798	2.35063e-39
Ssr4	1.25346e-43	-0.442063	0.679	0.782	2.90288e-39
Mrpl23	3.17581e-43	-0.304356	0.846	0.902	7.35486e-39
Gpbp1	4.14895e-43	0.391212	0.868	0.898	9.60855e-39
mt-Nd6	6.35652e-43	1.24321	0.551	0.351	1.47211e-38
Npm1	6.55812e-43	0.25398	0.981	0.979	1.5188e-38
Fubp1	6.86007e-43	0.364138	0.884	0.916	1.58872e-38
Pfdn6	8.35609e-43	-0.365469	0.757	0.84	1.93519e-38
AC149090.1	1.68463e-42	-0.586659	0.571	0.699	3.90142e-38
Ptges3	1.81485e-42	0.327574	0.92	0.939	4.20302e-38
Jun	2.66334e-42	-0.63928	0.268	0.471	6.16804e-38
Rps3a1	3.02606e-42	-0.208451	0.978	0.982	7.00805e-38
Selenoh	5.38374e-42	-0.341667	0.829	0.888	1.24682e-37
Rplp0	6.05976e-42	-0.261666	0.936	0.963	1.40338e-37
Cox7c	6.61538e-42	-0.207402	0.972	0.981	1.53206e-37
Ifitm2	7.40761e-42	-0.377471	0.852	0.911	1.71553e-37
Bsg	1.33731e-41	-0.333365	0.828	0.884	3.09707e-37
Atp5d	2.00896e-41	-0.44257	0.74	0.837	4.65256e-37
Eef1a1	2.90444e-41	-0.188732	0.995	0.994	6.72639e-37
Ndufa1	3.50866e-41	-0.443024	0.798	0.876	8.12571e-37
Hist1h3b	6.73007e-41	1.71653	0.314	0.159	1.55862e-36
Pafah1b3	7.18299e-41	-0.371284	0.694	0.793	1.66351e-36
Selenow	7.64661e-41	-0.353358	0.753	0.843	1.77088e-36
Ddb1	1.10245e-40	-0.420971	0.79	0.865	2.55316e-36
Polr2j	1.62711e-40	-0.351991	0.806	0.866	3.76823e-36
Ndufb11	2.46122e-40	-0.312527	0.85	0.901	5.69994e-36
Syce3	4.87038e-40	-0.884646	0.406	0.557	1.12793e-35
Shoc2	5.29491e-40	0.596079	0.822	0.794	1.22625e-35
Rpl12	5.46443e-40	-0.188409	0.965	0.977	1.26551e-35
Plaat3	5.77469e-40	-0.937543	0.3	0.447	1.33736e-35
Epp13	6.45128e-40	-0.85478	0.295	0.457	1.49405e-35
Mki67	8.08709e-40	0.768044	0.728	0.622	1.87289e-35
Pgls	2.06062e-39	-0.389619	0.713	0.8	4.77219e-35
Brca2	2.17129e-39	0.546035	0.812	0.793	5.02849e-35
Eef1d	2.5855e-39	-0.332407	0.814	0.872	5.98776e-35
Eif4g2	3.39706e-39	0.37887	0.893	0.915	7.86726e-35
Rpp21	3.44868e-39	-0.487943	0.661	0.769	7.9868e-35
Tmf1	4.17982e-39	0.830501	0.644	0.51	9.68004e-35
Wapl	5.15832e-39	0.416729	0.858	0.869	1.19462e-34
Rps11	5.64957e-39	-0.144456	0.981	0.987	1.30838e-34
Skp1a	8.38126e-39	0.479457	0.857	0.866	1.94102e-34
Knl1	1.13285e-38	0.831206	0.637	0.52	2.62357e-34
Akap11	1.27492e-38	0.454975	0.836	0.849	2.95259e-34
Lsm4	1.36283e-38	-0.31329	0.808	0.868	3.15619e-34
Ftl1	1.81942e-38	-0.295883	0.876	0.921	4.21359e-34
Rps17	2.16821e-38	-0.194228	0.955	0.97	5.02136e-34
Tmem258	4.08629e-38	-0.282126	0.878	0.917	9.46343e-34
Cox6b2	4.50861e-38	-0.446428	0.634	0.742	1.04415e-33
Tomm7	4.9111e-38	-0.230391	0.904	0.938	1.13736e-33
Cd2ap	4.94286e-38	0.471847	0.839	0.839	1.14472e-33
Ndufb7	8.14956e-38	-0.264775	0.837	0.896	1.88736e-33
Bik	1.11314e-37	-1.50666	0.081	0.204	2.57793e-33
Usp9x	1.52723e-37	0.287372	0.911	0.942	3.5369e-33
Asb4	1.77128e-37	-1.02784	0.193	0.346	4.10211e-33
Cep350	1.85858e-37	0.652187	0.724	0.623	4.30428e-33
Bub1	2.66114e-37	0.595871	0.814	0.807	6.16295e-33
Bclaf1	3.15423e-37	0.43386	0.843	0.876	7.30488e-33
Polr2i	4.61477e-37	-0.486465	0.627	0.734	1.06873e-32
Ndufb5	6.01711e-37	-0.305783	0.793	0.857	1.3935e-32
Cox7a1	6.33705e-37	-0.451831	0.641	0.743	1.4676e-32
Ier2	7.16092e-37	-0.58067	0.342	0.527	1.6584e-32
Atp6v1f	1.15119e-36	-0.32379	0.821	0.884	2.66604e-32
Eif3a	1.66013e-36	0.364677	0.882	0.911	3.8447e-32
Ssb	1.72543e-36	0.278383	0.91	0.937	3.99592e-32
Parg	2.01065e-36	0.494678	0.812	0.785	4.65647e-32
Dctpp1	2.26127e-36	-0.241696	0.868	0.915	5.23688e-32
Rps15	2.34905e-36	-0.190746	0.969	0.975	5.44016e-32
Kif20b	2.63628e-36	0.795428	0.681	0.57	6.10535e-32
Srrm2	3.16527e-36	0.255292	0.898	0.941	7.33044e-32
Pabpc1	3.35864e-36	0.368399	0.874	0.901	7.77828e-32
Pmm1	4.29661e-36	-0.408729	0.7	0.779	9.95052e-32
Epb41l4a	6.22867e-36	0.777516	0.65	0.515	1.4425e-31
Sacs	6.2635e-36	0.612383	0.689	0.571	1.45056e-31
Gmps	8.72086e-36	0.550717	0.808	0.785	2.01966e-31
Mbnl1	1.28718e-35	0.983907	0.535	0.377	2.98098e-31
Arf5	1.4656e-35	-0.345253	0.786	0.859	3.39418e-31
Srp14	1.84492e-35	-0.295348	0.88	0.924	4.27264e-31
Rif1	2.15361e-35	0.342686	0.872	0.912	4.98754e-31
Smc3	2.77152e-35	0.34441	0.9	0.924	6.41856e-31
Supt4a	3.53864e-35	-0.34332	0.722	0.81	8.19514e-31
Foxp1	3.54786e-35	-0.726348	0.57	0.678	8.2165e-31
Cul4b	3.8555e-35	0.514051	0.822	0.818	8.92895e-31
Smarcad1	6.05453e-35	0.479847	0.818	0.803	1.40217e-30
Rps4x	7.19391e-35	-0.22581	0.973	0.982	1.66604e-30
Micos13	1.23844e-34	-0.425397	0.634	0.729	2.86809e-30
Spag7	1.33788e-34	-0.414504	0.596	0.709	3.0984e-30
Mrpl54	1.44411e-34	-0.317506	0.749	0.833	3.34442e-30
Syap1	1.71809e-34	0.531377	0.8	0.773	3.97893e-30
Slc25a39	2.3225e-34	-0.397567	0.777	0.839	5.37868e-30
Ndufv1	3.11229e-34	-0.280637	0.685	0.791	7.20776e-30
Mea1	3.64074e-34	-0.457467	0.521	0.65	8.43158e-30
Atp5o	3.70958e-34	-0.26849	0.847	0.902	8.59101e-30
Serf1	4.18991e-34	-0.262626	0.839	0.888	9.7034e-30
Rpl4	4.54974e-34	-0.180568	0.942	0.962	1.05367e-29
Ppia	9.71173e-34	-0.198446	0.981	0.986	2.24914e-29
Ywhae	9.95446e-34	0.377732	0.897	0.908	2.30535e-29
Rps14	1.0934e-33	-0.167384	0.982	0.987	2.53221e-29
Ddah2	1.12665e-33	-1.11653	0.232	0.369	2.60922e-29
Ppdpf	1.27515e-33	-0.43255	0.595	0.702	2.95312e-29
Ifitm3	1.35813e-33	-0.46018	0.665	0.75	3.1453e-29
Edrf1	1.51902e-33	0.676304	0.689	0.58	3.5179e-29
Eif3f	2.30769e-33	-0.240097	0.823	0.869	5.34438e-29
Abce1	2.94579e-33	0.547244	0.759	0.705	6.82215e-29
Tmem256	4.60965e-33	-0.382834	0.759	0.841	1.06755e-28
Ccnd1	5.27825e-33	0.63686	0.727	0.635	1.22239e-28
Eml4	5.42572e-33	0.335471	0.862	0.902	1.25654e-28
Lamtor2	8.6584e-33	-0.305886	0.816	0.874	2.0052e-28
Kif4	9.20871e-33	0.733113	0.668	0.572	2.13264e-28
Gm6871	9.4844e-33	1.26125	0.306	0.161	2.19649e-28
Atad2	1.51295e-32	0.373361	0.891	0.922	3.50384e-28
Rdm1	2.22339e-32	-0.87133	0.402	0.531	5.14914e-28
Hist1h1e	2.32418e-32	1.12274	0.674	0.54	5.38256e-28
Tmem160	3.24426e-32	-0.456067	0.584	0.692	7.51338e-28
Ndufs7	4.19377e-32	-0.250946	0.785	0.857	9.71236e-28
Rad50	4.97032e-32	0.446511	0.835	0.835	1.15108e-27
Eif1	5.23314e-32	-0.242578	0.89	0.932	1.21194e-27
Timm10b	5.55889e-32	-0.414631	0.723	0.807	1.28738e-27
Ubl4a	1.33584e-31	-0.426955	0.608	0.714	3.09368e-27
Rpl3	2.1666e-31	-0.218673	0.929	0.955	5.01764e-27
Ddx6	2.19204e-31	0.46258	0.814	0.807	5.07655e-27
Ctsd	2.4281e-31	-0.395852	0.692	0.778	5.62324e-27
Hist1h1d	2.53683e-31	1.43295	0.393	0.256	5.87504e-27
Cbx5	3.18184e-31	0.464056	0.831	0.837	7.36883e-27
Naa38	3.18321e-31	-0.327976	0.777	0.848	7.37201e-27
Ndufaf8	3.20931e-31	-0.402624	0.63	0.73	7.43244e-27
Atp5mpl	3.60166e-31	-0.228844	0.85	0.902	8.34109e-27
Mrpl55	6.10191e-31	-0.423255	0.686	0.772	1.41314e-26
Hint1	6.86201e-31	-0.274654	0.876	0.902	1.58917e-26
Nop58	9.04571e-31	0.417123	0.838	0.847	2.0949e-26
Fis1	9.6228e-31	-0.372403	0.71	0.785	2.22854e-26
Atp5g1	1.16225e-30	-0.229846	0.88	0.919	2.69166e-26
Gpi1	1.60148e-30	-0.399569	0.686	0.772	3.70888e-26
Rtraf	1.78219e-30	-0.264769	0.881	0.918	4.12738e-26
Zfp106	1.82372e-30	0.492401	0.804	0.777	4.22355e-26
Tasor2	2.06612e-30	0.479244	0.814	0.811	4.78494e-26
Larp4	2.23522e-30	0.45207	0.819	0.814	5.17654e-26
Psip1	2.40077e-30	0.337031	0.883	0.914	5.55994e-26
Bclaf3	2.41596e-30	0.286227	0.866	0.909	5.59513e-26
Eif3j2	2.43055e-30	-0.927252	0.228	0.363	5.62892e-26
Psenen	2.54133e-30	-0.299779	0.671	0.757	5.88547e-26
Ndufa12	3.29248e-30	-0.335982	0.754	0.818	7.62505e-26
Cenpe	3.75445e-30	0.653646	0.723	0.633	8.69492e-26
Ofd1	3.94356e-30	0.463198	0.821	0.802	9.13288e-26
Dad1	4.11745e-30	-0.330167	0.701	0.783	9.53561e-26
Apc	4.82507e-30	0.47352	0.807	0.804	1.11744e-25
Bzw1	5.36454e-30	0.412568	0.875	0.891	1.24237e-25
Map2k2	5.67123e-30	-0.343011	0.752	0.827	1.3134e-25
2310061I04Rik	6.57432e-30	-0.39404	0.626	0.727	1.52255e-25
Rnaseh2c	6.85369e-30	-0.429056	0.605	0.711	1.58725e-25
Krtcap2	7.2525e-30	-0.370238	0.743	0.802	1.67961e-25
Cenpf	7.65218e-30	0.483156	0.869	0.886	1.77217e-25
Eif3g	9.73842e-30	-0.219651	0.833	0.896	2.25532e-25
Anapc11	1.68275e-29	-0.256808	0.818	0.874	3.89708e-25
Mrps16	2.01922e-29	-0.26483	0.824	0.888	4.67632e-25
Smarcc1	2.53848e-29	0.352615	0.858	0.89	5.87887e-25
Ubr5	2.56879e-29	0.463802	0.842	0.837	5.94906e-25
Nsd2	2.60087e-29	0.393301	0.847	0.869	6.02336e-25
Fam98b	2.71901e-29	0.599926	0.729	0.66	6.29695e-25
Thoc2	2.8593e-29	0.315203	0.867	0.905	6.62186e-25
Pkn2	3.48931e-29	0.467904	0.797	0.78	8.08088e-25
Trmt10a	3.53536e-29	-0.489786	0.646	0.753	8.18754e-25
Rnf17	6.35278e-29	0.370492	0.871	0.896	1.47124e-24
Ost4	8.14667e-29	-0.29331	0.707	0.774	1.88669e-24
Anapc13	8.93469e-29	-0.198297	0.831	0.883	2.06918e-24
Pnn	9.28983e-29	0.382498	0.842	0.847	2.15143e-24
Plagl1	1.04308e-28	0.647689	0.48	0.33	2.41568e-24
Mif	1.22153e-28	-0.270453	0.9	0.948	2.82895e-24
Wbp11	1.40503e-28	0.382103	0.855	0.869	3.25391e-24
Psmg4	1.46444e-28	-0.359948	0.707	0.781	3.39151e-24
Morc3	1.63463e-28	0.562248	0.756	0.715	3.78564e-24
Edf1	1.89887e-28	-0.28164	0.712	0.787	4.39758e-24
Rpl9	2.28586e-28	-0.180378	0.965	0.974	5.29383e-24
Grpel1	2.72017e-28	-0.392148	0.639	0.729	6.29964e-24
Cpsf4l	3.26006e-28	-1.12569	0.131	0.248	7.54997e-24
Hsd17b10	3.77474e-28	-0.485825	0.566	0.67	8.74191e-24
Gm26917	3.83368e-28	-0.342069	0.818	0.834	8.87841e-24
Phlda2	4.18301e-28	0.609382	0.797	0.728	9.68742e-24
Hint2	4.99629e-28	-0.387021	0.58	0.684	1.15709e-23
Pdia3	5.05466e-28	0.402243	0.836	0.852	1.17061e-23
Cad	6.88702e-28	-0.351311	0.667	0.765	1.59496e-23
Zfp638	8.0498e-28	0.370669	0.859	0.885	1.86425e-23
Uchl1	9.11562e-28	-0.735264	0.36	0.482	2.11109e-23
Clpp	9.97863e-28	-0.307783	0.716	0.799	2.31095e-23
Aamp	1.50898e-27	-0.356163	0.623	0.71	3.49464e-23
Mia2	1.5439e-27	0.558124	0.741	0.695	3.57552e-23
Usp14	1.98876e-27	0.496542	0.808	0.801	4.60577e-23
Mrpl52	2.00068e-27	-0.245697	0.821	0.89	4.63336e-23
Mrpl11	2.07639e-27	-0.252932	0.722	0.799	4.8087e-23
Syt5	2.32995e-27	-0.835302	0.256	0.385	5.39592e-23
Sgo2a	2.33159e-27	0.59902	0.621	0.509	5.39974e-23
Atad2b	2.85753e-27	0.446336	0.776	0.754	6.61776e-23
Mien1	3.73418e-27	-0.318427	0.632	0.727	8.64799e-23
Uqcrh	3.87602e-27	-0.213587	0.86	0.91	8.97648e-23
Fus	6.9149e-27	0.242937	0.901	0.941	1.60142e-22
Gm26740	7.238e-27	-2.26849	0.013	0.073	1.67625e-22
Hnrnpr	9.01496e-27	0.344126	0.865	0.891	2.08778e-22
Emc10	1.12674e-26	-0.418138	0.573	0.673	2.60943e-22
Ndufb8	1.16082e-26	-0.20447	0.843	0.894	2.68835e-22
Top2b	1.17442e-26	0.524266	0.79	0.744	2.71984e-22
Selenok	1.1796e-26	-0.354135	0.814	0.873	2.73184e-22
Mustn1	1.20119e-26	-1.34499	0.076	0.174	2.78184e-22
Ndufs5	1.21126e-26	-0.167708	0.875	0.915	2.80516e-22
Dnpep	1.28514e-26	-0.430847	0.564	0.674	2.97625e-22
Ubc	1.38043e-26	-0.446053	0.853	0.891	3.19694e-22
Caprin1	1.38787e-26	0.419615	0.833	0.837	3.21417e-22
Mycbp2	1.405e-26	0.345573	0.848	0.878	3.25383e-22
Lgals7	1.80155e-26	-0.623783	0.083	0.188	4.1722e-22
BC048679	2.77317e-26	-0.661557	0.371	0.488	6.42239e-22
Cuta	2.97199e-26	-0.361474	0.641	0.727	6.88282e-22
Park7	3.09618e-26	-0.192119	0.88	0.927	7.17045e-22
Ier3ip1	3.23079e-26	-0.269447	0.735	0.806	7.48218e-22
Ythdc2	3.42042e-26	0.553985	0.699	0.629	7.92135e-22
Arpc1a	5.70961e-26	-0.307689	0.809	0.877	1.32229e-21
Cst3	5.78977e-26	-0.306661	0.729	0.814	1.34085e-21
Iah1	5.88516e-26	-0.265318	0.705	0.789	1.36294e-21
Hist1h1a	7.86759e-26	1.33628	0.481	0.358	1.82205e-21
Pet100	8.32532e-26	-0.411506	0.603	0.692	1.92806e-21
Zmym4	8.70226e-26	0.340553	0.845	0.878	2.01536e-21
Psmb6	9.11144e-26	-0.197704	0.857	0.917	2.11012e-21
Tspo	9.68977e-26	-0.823226	0.362	0.472	2.24405e-21
Pola1	1.03409e-25	0.46646	0.821	0.826	2.39485e-21
Gpc6	1.17295e-25	0.727579	0.708	0.646	2.71644e-21
Eef1g	1.36069e-25	-0.188408	0.899	0.938	3.15121e-21
Psmb4	1.58175e-25	-0.207986	0.787	0.855	3.66317e-21
Gas5	1.61158e-25	-0.338022	0.714	0.802	3.73226e-21
Gstm2	1.77325e-25	-0.475808	0.25	0.387	4.10666e-21
Trmt112	2.22753e-25	-0.312222	0.759	0.832	5.15875e-21
Ndufs6	2.32438e-25	-0.18575	0.868	0.907	5.38303e-21
Rps25	2.4412e-25	-0.135061	0.947	0.956	5.65357e-21
Srp54a	2.71686e-25	0.970445	0.344	0.216	6.29199e-21
Trip12	3.16619e-25	0.312287	0.87	0.91	7.33257e-21
Maf1	3.8056e-25	-0.552093	0.492	0.596	8.81339e-21
Psmd12	3.87496e-25	0.456255	0.814	0.796	8.97403e-21
Ap1g1	4.72661e-25	0.548033	0.748	0.686	1.09464e-20
Ndufb10	5.8938e-25	-0.302952	0.662	0.746	1.36495e-20
Pop4	5.9549e-25	-0.457617	0.406	0.522	1.37909e-20
Gm28586	6.29956e-25	-3.50052	0.003	0.046	1.45892e-20
Ndufv3	6.45278e-25	-0.238446	0.726	0.801	1.4944e-20
Atp6v0b	6.89978e-25	-0.353624	0.695	0.78	1.59792e-20
Eif6	7.32088e-25	-0.420186	0.481	0.582	1.69544e-20
4932438A13Rik	7.36899e-25	0.370669	0.836	0.853	1.70658e-20
Nasp	9.30436e-25	0.299147	0.907	0.934	2.1548e-20
Ndufa11	9.9676e-25	-0.188298	0.795	0.858	2.3084e-20
Rev3l	1.09674e-24	0.404044	0.81	0.823	2.53995e-20
Kat6a	1.11756e-24	0.536727	0.738	0.682	2.58815e-20
Romo1	1.21739e-24	-0.199422	0.796	0.85	2.81935e-20
Tex101	1.29284e-24	-0.66705	0.499	0.608	2.99409e-20
Ncapg	1.59156e-24	0.513952	0.723	0.671	3.68589e-20
Canx	1.75404e-24	0.356938	0.844	0.874	4.06218e-20
Prkdc	2.0297e-24	0.448403	0.793	0.77	4.70059e-20
Uqcrq	3.05792e-24	-0.247119	0.781	0.843	7.08184e-20
Dbi	3.32288e-24	-0.20457	0.873	0.912	7.69545e-20
Fkbp6	3.76684e-24	-0.246353	0.875	0.926	8.72363e-20
Prpf39	7.72684e-24	0.55516	0.644	0.552	1.78946e-19
Emc6	8.21679e-24	-0.283032	0.776	0.843	1.90293e-19
Gpat2	8.57899e-24	-0.550163	0.546	0.66	1.98681e-19
Ckap5	8.69782e-24	0.401398	0.844	0.865	2.01433e-19
Vps13a	9.20352e-24	0.330825	0.831	0.873	2.13144e-19
Rpl22l1	9.68712e-24	-0.179401	0.908	0.94	2.24344e-19
Taf1	9.82021e-24	0.375635	0.83	0.838	2.27426e-19
Dnajc15	1.1906e-23	-0.343032	0.688	0.764	2.7573e-19
Med28	1.25917e-23	-0.21404	0.722	0.793	2.91612e-19
Mrpl34	1.55697e-23	-0.461348	0.526	0.617	3.60578e-19
Ubl5	1.60103e-23	-0.204801	0.808	0.876	3.70782e-19
Srrm1	1.6961e-23	0.318805	0.876	0.898	3.928e-19
Tcerg1	1.76801e-23	0.362079	0.814	0.799	4.09454e-19
Xpo1	1.7916e-23	0.262672	0.856	0.903	4.14917e-19
Prpf4b	1.81529e-23	0.48237	0.757	0.691	4.20404e-19
Chchd7	2.24758e-23	-0.339642	0.608	0.696	5.20517e-19
Tnks	2.37195e-23	0.507447	0.729	0.657	5.49319e-19
Ifi27	2.51349e-23	-1.05243	0.114	0.215	5.821e-19
Mrpl28	2.67244e-23	-0.251494	0.671	0.748	6.18912e-19
Birc6	3.02986e-23	0.401255	0.832	0.857	7.01686e-19
Ecpas	3.34702e-23	0.374217	0.818	0.837	7.75136e-19
Mdn1	4.63458e-23	0.353733	0.857	0.876	1.07332e-18
Ppp1ca	4.64751e-23	-0.264127	0.764	0.835	1.07632e-18
Hsp90b1	5.4951e-23	0.197045	0.911	0.931	1.27261e-18
Tex15	6.37469e-23	0.363263	0.806	0.733	1.47632e-18
Eif3h	6.8213e-23	-0.179212	0.856	0.904	1.57975e-18
Sin3b	7.45079e-23	-0.176232	0.845	0.899	1.72553e-18
Emb	8.27628e-23	0.557908	0.72	0.658	1.9167e-18
Timm17b	9.34292e-23	-0.221458	0.782	0.859	2.16373e-18
Gm2381	9.90252e-23	0.664198	0.465	0.331	2.29332e-18
Atp5k	1.07266e-22	-0.213825	0.809	0.87	2.48418e-18
Ndufs2	1.25495e-22	-0.272539	0.698	0.774	2.90633e-18
Mfge8	1.29072e-22	-0.421181	0.572	0.651	2.98917e-18
Sem1	1.30572e-22	-0.118598	0.932	0.948	3.02391e-18
Hscb	1.31269e-22	-0.332457	0.585	0.678	3.04007e-18
Tmem147	1.48093e-22	-0.29827	0.689	0.76	3.42968e-18
Ndufb4	1.55001e-22	-0.230182	0.837	0.897	3.58966e-18
Strbp	1.89247e-22	0.273534	0.862	0.913	4.38278e-18
Idh3g	2.01761e-22	-0.245825	0.713	0.793	4.67259e-18
Gng5	2.44432e-22	-0.13848	0.938	0.954	5.66079e-18
Zfp292	2.44821e-22	0.416778	0.817	0.83	5.66981e-18
Chrac1	2.60576e-22	-0.232892	0.569	0.661	6.03469e-18
Brwd1	2.77121e-22	0.304876	0.853	0.893	6.41784e-18
Setx	2.96583e-22	0.368165	0.809	0.793	6.86855e-18
Dnaja1	3.0972e-22	0.297311	0.91	0.923	7.17281e-18
Kmt2a	3.17555e-22	0.415198	0.814	0.834	7.35426e-18
Bex4	3.32332e-22	-0.372009	0.711	0.784	7.69647e-18
Gm35986	3.98069e-22	-0.753999	0.155	0.26	9.21888e-18
Apoe	4.00818e-22	-0.751052	0.205	0.308	9.28254e-18
Dppa5a	5.3073e-22	-0.298774	0.867	0.915	1.22912e-17
Hist1h3c	5.44812e-22	1.40628	0.42	0.301	1.26173e-17
Hcfc1r1	5.8069e-22	-0.367626	0.526	0.614	1.34482e-17
mt-Atp8	6.01146e-22	0.504536	0.702	0.586	1.39219e-17
Dock7	7.06194e-22	0.355738	0.82	0.826	1.63547e-17
Dph3	7.24269e-22	-0.292287	0.691	0.768	1.67734e-17
Dnajc13	7.57504e-22	0.391989	0.787	0.766	1.7543e-17
Akr1a1	7.66538e-22	-0.295962	0.636	0.719	1.77523e-17
Cep83	7.84007e-22	0.425264	0.788	0.758	1.81568e-17
Mcrip1	7.90869e-22	-0.337789	0.623	0.702	1.83157e-17
Me2	8.9835e-22	0.457204	0.765	0.731	2.08049e-17
Hif1a	9.00944e-22	0.406701	0.808	0.8	2.0865e-17
Myl6	9.27614e-22	-0.271548	0.659	0.781	2.14826e-17
Kif18a	9.90056e-22	0.564338	0.662	0.591	2.29287e-17
Nedd8	1.10802e-21	-0.154001	0.858	0.901	2.56607e-17
Sfpq	1.23641e-21	0.335051	0.873	0.893	2.8634e-17
Sept11	1.36496e-21	0.567602	0.647	0.539	3.16111e-17
Tmed3	1.38775e-21	-0.442302	0.415	0.526	3.2139e-17
Mcrs1	1.52902e-21	-0.221015	0.71	0.792	3.54107e-17
Slk	1.65472e-21	0.4741	0.735	0.686	3.83217e-17
Trir	1.92203e-21	-0.259624	0.759	0.827	4.45123e-17
Myl9	2.08182e-21	-1.13193	0.048	0.123	4.82128e-17
Egr4	2.31875e-21	-2.09172	0.017	0.071	5.36998e-17
Dlg1	2.42322e-21	0.356364	0.817	0.852	5.61193e-17
Gapdh	2.62331e-21	-0.228728	0.854	0.911	6.07532e-17
Tle4	2.80735e-21	0.434402	0.803	0.791	6.50155e-17
Hook1	2.83025e-21	0.501349	0.759	0.722	6.55458e-17
Ndufc1	3.0616e-21	-0.142781	0.869	0.91	7.09036e-17
Rbms2	3.2658e-21	-0.353811	0.568	0.653	7.56328e-17
Hnrnpab	3.34883e-21	0.297983	0.895	0.918	7.75556e-17
Prc1	3.68108e-21	0.697643	0.684	0.605	8.52502e-17
H2afv	3.99296e-21	-0.239854	0.862	0.917	9.2473e-17
Hist1h2bp	4.02175e-21	1.61258	0.133	0.052	9.31397e-17
Siva1	5.71913e-21	-0.19537	0.867	0.92	1.32449e-16
Rpl31	5.75194e-21	-0.151797	0.938	0.956	1.33209e-16
Mrpl30	6.3453e-21	-0.247743	0.715	0.782	1.46951e-16
Smc6	6.84622e-21	0.286125	0.881	0.911	1.58552e-16
Diablo	7.1317e-21	-0.245609	0.621	0.701	1.65163e-16
Dmrtc2	7.52852e-21	-0.735354	0.296	0.411	1.74353e-16
Zfp518a	7.64882e-21	0.559311	0.731	0.687	1.77139e-16
Ndufa5	8.05692e-21	-0.193219	0.793	0.844	1.8659e-16
Cul1	8.05934e-21	0.256283	0.872	0.909	1.86646e-16
Stmn1	8.52617e-21	-0.251012	0.898	0.927	1.97458e-16
Anapc15	8.54223e-21	-0.36429	0.613	0.697	1.97829e-16
Ndufab1	8.79178e-21	-0.154757	0.865	0.907	2.03609e-16
Mrpl17	8.86958e-21	-0.358874	0.692	0.763	2.05411e-16
Cenpw	8.8988e-21	-0.270068	0.817	0.874	2.06087e-16
Ndufs3	9.01524e-21	-0.191926	0.753	0.813	2.08784e-16
Zfp36	9.21549e-21	-0.870848	0.071	0.153	2.13422e-16
Mrpl20	1.04887e-20	-0.24677	0.803	0.871	2.42907e-16
Rex1bd	1.07862e-20	-0.38466	0.578	0.672	2.49798e-16
Map1lc3b	1.18768e-20	-0.390169	0.686	0.737	2.75056e-16
Junb	1.26265e-20	-0.611285	0.291	0.412	2.92417e-16
Psmg1	1.29473e-20	-0.232466	0.761	0.825	2.99846e-16
Set	1.31723e-20	0.321495	0.903	0.922	3.05057e-16
Gpbp1l1	1.33318e-20	0.538273	0.698	0.631	3.08752e-16
Btg2	1.36053e-20	-0.549247	0.268	0.405	3.15084e-16
Tex264	1.36979e-20	-0.512503	0.455	0.554	3.1723e-16
Prtg	1.53848e-20	0.529252	0.728	0.68	3.56297e-16
Morf4l1	1.76409e-20	0.256891	0.891	0.915	4.08547e-16
Sf3b6	1.80372e-20	-0.204276	0.759	0.826	4.17723e-16
Eif3i	1.83552e-20	-0.149091	0.842	0.883	4.25087e-16
Gstm5	1.85801e-20	-0.459414	0.339	0.443	4.30298e-16
Grn	1.8846e-20	-0.466978	0.522	0.606	4.36454e-16
Ascc3	1.8931e-20	0.400074	0.8	0.801	4.38424e-16
Epn2	1.95251e-20	0.41568	0.79	0.769	4.52182e-16
Kif15	2.48315e-20	0.441817	0.739	0.699	5.75073e-16
Fosb	2.50803e-20	-0.803561	0.119	0.214	5.80834e-16
Nap1l4	2.52171e-20	0.41709	0.821	0.826	5.84003e-16
Smim22	2.68663e-20	-0.612003	0.292	0.406	6.22196e-16
Bax	2.79353e-20	-0.181282	0.807	0.861	6.46954e-16
Arfgef1	3.37585e-20	0.331249	0.806	0.833	7.81813e-16
Gspt1	3.56681e-20	0.350017	0.833	0.838	8.26038e-16
Rad23b	3.58373e-20	0.44439	0.786	0.764	8.29957e-16
Ptov1	3.71129e-20	-0.293812	0.775	0.835	8.59497e-16
Rdx	3.82159e-20	0.316648	0.86	0.882	8.85043e-16
Utp14b	3.8705e-20	0.574262	0.534	0.427	8.96368e-16
Smc5	4.15174e-20	0.440849	0.734	0.676	9.61501e-16
Ankrd11	4.38939e-20	0.271676	0.86	0.889	1.01654e-15
Mrpl38	4.5396e-20	-0.325022	0.686	0.754	1.05133e-15
Mlh3	4.68837e-20	0.595267	0.417	0.291	1.08578e-15
Tln2	4.71613e-20	0.379041	0.809	0.801	1.09221e-15
Secisbp2l	4.78151e-20	0.596179	0.523	0.41	1.10735e-15
Atp11b	5.24823e-20	0.387862	0.808	0.802	1.21544e-15
Hmgb2	5.59516e-20	0.185897	0.978	0.984	1.29578e-15
Smc2	6.27207e-20	0.425406	0.825	0.816	1.45255e-15
Coa3	6.57766e-20	-0.2707	0.682	0.752	1.52332e-15
Cux2	7.45278e-20	0.587684	0.599	0.509	1.72599e-15
Sh3bgrl3	7.54106e-20	-0.192602	0.759	0.826	1.74644e-15
Zfp451	7.76193e-20	0.442543	0.782	0.765	1.79759e-15
Zranb2	9.01635e-20	0.354678	0.84	0.852	2.0881e-15
Dxo	9.22807e-20	-0.689853	0.361	0.464	2.13713e-15
Gabarapl2	9.61515e-20	-0.317217	0.584	0.659	2.22677e-15
Zc3h15	1.01897e-19	0.330197	0.877	0.9	2.35982e-15
Chchd2	1.03845e-19	-0.172139	0.934	0.951	2.40494e-15
Atp5j	1.04844e-19	-0.173107	0.865	0.911	2.42808e-15
Zfp949	1.07304e-19	-0.957356	0.111	0.201	2.48506e-15
Eprs	1.09215e-19	0.296379	0.851	0.881	2.52931e-15
Swi5	1.0957e-19	-0.194963	0.873	0.918	2.53753e-15
Stk3	1.1281e-19	0.490599	0.759	0.702	2.61257e-15
Upp1	1.35567e-19	-2.56074	0.017	0.067	3.13961e-15
Osbpl6	1.41283e-19	0.615315	0.536	0.425	3.27196e-15
Figla	1.42677e-19	-0.831199	0.183	0.285	3.30426e-15
Mrps24	1.47932e-19	-0.228689	0.746	0.791	3.42596e-15
Alad	1.48862e-19	-0.461419	0.536	0.612	3.44749e-15
Wdr36	1.51102e-19	0.463242	0.747	0.718	3.49937e-15
Pop1	1.58904e-19	0.613456	0.339	0.224	3.68007e-15
Polr2k	1.67124e-19	-0.190627	0.847	0.894	3.87043e-15
Edem2	1.79458e-19	-0.320398	0.641	0.72	4.15606e-15
Top2a	2.08411e-19	0.442848	0.864	0.877	4.8266e-15
Wdr75	2.15626e-19	0.436728	0.79	0.772	4.99369e-15
Aggf1	2.26315e-19	0.555577	0.63	0.549	5.24122e-15
Dctn3	2.50375e-19	-0.359994	0.495	0.582	5.79843e-15
Herc1	2.57913e-19	0.337391	0.826	0.854	5.973e-15
Gm21411	2.96605e-19	1.08461	0.18	0.091	6.86908e-15
Mpc2	3.06111e-19	-0.308569	0.708	0.778	7.08922e-15
Scand1	3.24008e-19	-0.560339	0.418	0.517	7.5037e-15
Ctsl	3.37984e-19	-0.330606	0.599	0.672	7.82737e-15
Stag1	3.7744e-19	0.202348	0.868	0.924	8.74114e-15
mt-Atp6	3.98376e-19	-0.174256	0.956	0.976	9.226e-15
Smdt1	4.08805e-19	-0.200992	0.812	0.877	9.46751e-15
Vps13c	4.38204e-19	0.527463	0.662	0.581	1.01484e-14
Snrpd2	5.01351e-19	-0.145578	0.892	0.927	1.16108e-14
Etl4	5.03708e-19	0.656283	0.617	0.506	1.16654e-14
Cyct	5.05536e-19	0.46871	0.661	0.579	1.17077e-14
Dmxl1	5.3459e-19	0.34396	0.825	0.866	1.23806e-14
Mthfsl	5.46755e-19	-1.40336	0.115	0.201	1.26623e-14
Baz1b	5.47903e-19	0.333818	0.829	0.847	1.26889e-14
Ccdc88a	6.09373e-19	0.316286	0.824	0.857	1.41125e-14
Tulp4	6.18801e-19	0.380179	0.795	0.794	1.43308e-14
Rpl36al	6.55971e-19	-0.145452	0.882	0.932	1.51916e-14
Xrn1	6.81384e-19	0.415828	0.744	0.706	1.57802e-14
Ube2t	7.52211e-19	-0.244671	0.768	0.83	1.74204e-14
Id3	7.66329e-19	-0.303124	0.847	0.906	1.77474e-14
Thrap3	7.93079e-19	0.35383	0.835	0.843	1.83669e-14
Picalm	8.05717e-19	0.41559	0.736	0.694	1.86596e-14
Diaph3	8.68833e-19	0.405886	0.793	0.799	2.01213e-14
Cggbp1	8.94969e-19	0.555277	0.738	0.686	2.07266e-14
Ankle2	9.19194e-19	0.499611	0.645	0.567	2.12876e-14
Washc3	1.03832e-18	-0.289238	0.609	0.7	2.40465e-14
Ash1l	1.04036e-18	0.321869	0.817	0.848	2.40936e-14
Atp5l	1.05696e-18	-0.138413	0.871	0.903	2.44781e-14
Gstm3	1.14373e-18	-0.402138	0.172	0.271	2.64877e-14
Grcc10	1.16669e-18	-0.219455	0.635	0.709	2.70193e-14
Uqcr10	1.18309e-18	-0.181732	0.813	0.876	2.73992e-14
Lyst	1.28824e-18	0.453926	0.646	0.56	2.98343e-14
Cul3	1.4531e-18	0.310367	0.835	0.866	3.36524e-14
Ddx5	1.50578e-18	0.213531	0.944	0.959	3.48723e-14
Rock2	1.62065e-18	0.380768	0.823	0.837	3.75325e-14
Plcb4	1.65022e-18	0.56597	0.637	0.551	3.82174e-14
Rbis	1.86942e-18	-0.242644	0.692	0.764	4.32939e-14
Dapl1	1.87216e-18	-1.0569	0.095	0.179	4.33574e-14
Mettl23	1.88787e-18	-0.440222	0.484	0.579	4.37212e-14
Ciao1	1.91422e-18	-0.467553	0.379	0.477	4.43315e-14
Defb19	2.22376e-18	-1.53518	0.009	0.05	5.15001e-14
Fam49b	2.25392e-18	0.314075	0.829	0.852	5.21985e-14
Uri1	2.27011e-18	0.336414	0.829	0.84	5.25735e-14
Anp32e	2.28242e-18	0.585312	0.775	0.729	5.28586e-14
Zfp428	2.29464e-18	-0.323934	0.552	0.632	5.31417e-14
Prdm2	2.4118e-18	0.373676	0.728	0.693	5.5855e-14
Cacybp	2.53454e-18	0.289859	0.895	0.912	5.86975e-14
Aldh2	2.61371e-18	-0.672606	0.46	0.529	6.05309e-14
Syce2	2.63976e-18	-0.188913	0.875	0.917	6.11343e-14
Higd2a	2.68012e-18	-0.378945	0.621	0.695	6.2069e-14
Wdr83os	2.72277e-18	-0.24135	0.582	0.661	6.30567e-14
Skil	2.96612e-18	0.532569	0.622	0.532	6.86924e-14
Galnt7	3.06559e-18	0.61671	0.562	0.46	7.09961e-14
Cd320	3.07432e-18	-0.205176	0.607	0.684	7.11981e-14
Fkbp1a	3.31934e-18	-0.187481	0.812	0.86	7.68726e-14
Bex2	3.38343e-18	-0.421034	0.468	0.554	7.83568e-14
Cul5	3.9251e-18	0.429643	0.774	0.759	9.09013e-14
Pih1d1	4.33457e-18	-0.505787	0.335	0.435	1.00384e-13
Mrpl14	4.33528e-18	-0.185642	0.71	0.768	1.00401e-13
Dst	4.43835e-18	0.50746	0.729	0.662	1.02788e-13
Fdps	4.51299e-18	-0.274697	0.728	0.788	1.04516e-13
Fip1l1	4.55097e-18	0.281528	0.852	0.884	1.05396e-13
Spata5	4.78145e-18	0.27964	0.866	0.898	1.10733e-13
Rhox7b	4.91431e-18	-0.426471	0.447	0.54	1.13811e-13
Mael	5.26709e-18	-0.3367	0.598	0.684	1.2198e-13
Usp7	6.09194e-18	0.370439	0.823	0.834	1.41083e-13
Ccl27a	6.73256e-18	-0.364916	0.319	0.416	1.55919e-13
Dscam	6.97914e-18	0.80805	0.416	0.31	1.6163e-13
Rere	7.39928e-18	0.259619	0.86	0.903	1.7136e-13
Dync2li1	7.91479e-18	-0.367562	0.413	0.515	1.83299e-13
Mapk13	9.1366e-18	-0.58934	0.308	0.408	2.11594e-13
Cenpm	9.85179e-18	-0.314965	0.554	0.645	2.28158e-13
Eif1b	9.85458e-18	-0.12438	0.823	0.868	2.28222e-13
Uqcrc2	1.06019e-17	-0.201435	0.801	0.852	2.45529e-13
Dnajc10	1.08327e-17	0.416119	0.763	0.732	2.50875e-13
Cwc22	1.08611e-17	0.346008	0.885	0.926	2.51533e-13
Dclk1	1.09935e-17	0.985258	0.204	0.108	2.546e-13
Pla2r1	1.11595e-17	-1.73102	0.041	0.101	2.58442e-13
Fmr1	1.18154e-17	0.27629	0.89	0.915	2.73633e-13
Ooep	1.22706e-17	-0.584356	0.274	0.372	2.84176e-13
Dis3	1.274e-17	0.755297	0.581	0.494	2.95046e-13
Raet1e	1.28538e-17	-1.20626	0.071	0.143	2.9768e-13
Aspm	1.28803e-17	0.745503	0.452	0.352	2.98295e-13
Tmsb15b2	1.31139e-17	-0.531768	0.389	0.48	3.03706e-13
Akr7a5	1.41303e-17	-0.34301	0.484	0.566	3.27244e-13
Psmb5	1.51602e-17	-0.11968	0.778	0.849	3.51094e-13
Fn1	1.52212e-17	-0.366242	0.692	0.753	3.52507e-13
Nap1l1	1.53512e-17	0.157691	0.928	0.953	3.55518e-13
Tfrc	1.55548e-17	0.475533	0.679	0.612	3.60234e-13
Ndufs8	1.55907e-17	-0.354126	0.538	0.631	3.61066e-13
Rian	1.66549e-17	1.02471	0.199	0.11	3.85712e-13
Cope	1.72324e-17	-0.375974	0.522	0.604	3.99085e-13
Orc2	1.7344e-17	0.407028	0.731	0.696	4.01669e-13
Hist1h4h	1.82639e-17	1.00722	0.392	0.277	4.22973e-13
Myef2	1.91097e-17	0.41833	0.77	0.731	4.42561e-13
Pnpla2	1.98564e-17	-0.423267	0.335	0.434	4.59855e-13
Mrps17	2.16529e-17	-0.211102	0.714	0.759	5.0146e-13
Smim12	2.28379e-17	-0.24611	0.435	0.538	5.28902e-13
Ubr3	2.30223e-17	0.416021	0.774	0.774	5.33174e-13
Ndufa6	2.394e-17	-0.120982	0.897	0.93	5.54426e-13
Cald1	2.47402e-17	-0.198178	0.22	0.331	5.72958e-13
Polr1d	2.59943e-17	-0.187765	0.806	0.862	6.02002e-13
Lrpap1	2.68752e-17	-0.325634	0.661	0.713	6.22402e-13
Rnf167	2.8024e-17	-0.274209	0.693	0.747	6.49009e-13
Lamtor4	2.85342e-17	-0.25361	0.653	0.718	6.60824e-13
Med31	2.96272e-17	-0.191399	0.615	0.689	6.86136e-13
Anapc4	2.98109e-17	0.439787	0.75	0.712	6.9039e-13
Prdx4	3.18969e-17	-0.176676	0.825	0.871	7.387e-13
Sec61g	3.21857e-17	-0.144275	0.883	0.911	7.45388e-13
Dohh	3.29288e-17	-0.381676	0.463	0.548	7.62599e-13
Tm2d3	3.34101e-17	-0.307864	0.572	0.653	7.73745e-13
Usp24	3.40207e-17	0.485202	0.629	0.548	7.87884e-13
Nfkb1	3.67607e-17	0.484267	0.621	0.511	8.5134e-13
Psd3	3.89357e-17	0.481375	0.653	0.576	9.01713e-13
Ndufa3	3.97713e-17	-0.164945	0.693	0.767	9.21063e-13
Ttc5	4.0186e-17	-0.429804	0.497	0.576	9.30667e-13
Cited1	4.484e-17	-0.446377	0.567	0.649	1.03845e-12
Cul2	4.56506e-17	0.411933	0.745	0.731	1.05722e-12
Prom1	4.76505e-17	0.865758	0.198	0.109	1.10354e-12
Tlk1	5.19296e-17	0.413606	0.771	0.744	1.20264e-12
Zeb1	5.43218e-17	0.518991	0.76	0.731	1.25804e-12
Exosc5	5.49779e-17	-0.27944	0.461	0.552	1.27323e-12
Ptprg	5.58056e-17	0.446554	0.773	0.755	1.2924e-12
Plk4	5.70815e-17	0.556929	0.633	0.548	1.32195e-12
Otud4	5.8573e-17	0.406921	0.8	0.799	1.35649e-12
Plp2	5.92808e-17	-0.171417	0.749	0.8	1.37288e-12
Ciao2b	6.12707e-17	-0.290814	0.66	0.721	1.41897e-12
Hist1h1c	6.89796e-17	1.12642	0.405	0.302	1.5975e-12
Gstm1	7.13341e-17	-0.614269	0.344	0.433	1.65203e-12
H19	7.87498e-17	-0.393418	0.27	0.384	1.82377e-12
Rdh14	7.92219e-17	-0.487458	0.359	0.463	1.8347e-12
Nelfe	7.94488e-17	-0.284857	0.54	0.624	1.83996e-12
Atf3	8.0502e-17	-0.927286	0.034	0.091	1.86435e-12
Sys1	8.13129e-17	-0.314089	0.457	0.545	1.88313e-12
Dars	8.39625e-17	0.356491	0.828	0.85	1.94449e-12
Cdc42bpa	8.55386e-17	0.341499	0.809	0.837	1.98099e-12
Vkorc1	8.74017e-17	-0.31143	0.569	0.66	2.02414e-12
Map1lc3a	9.62631e-17	-0.354449	0.545	0.624	2.22936e-12
Grb10	1.01266e-16	-0.854796	0.304	0.388	2.34522e-12
Raet1d	1.02502e-16	2.34454	0.083	0.027	2.37384e-12
Myo1b	1.04921e-16	0.630599	0.593	0.503	2.42986e-12
Trappc1	1.05196e-16	-0.644889	0.395	0.487	2.43623e-12
Cdk13	1.05257e-16	0.30622	0.809	0.838	2.43765e-12
Map7	1.13381e-16	0.581103	0.406	0.298	2.62579e-12
Pigp	1.15097e-16	-0.353216	0.702	0.777	2.66553e-12
Abi1	1.15289e-16	0.389326	0.774	0.735	2.66998e-12
Use1	1.15633e-16	-0.253384	0.499	0.579	2.67793e-12
Asnsd1	1.18731e-16	0.625297	0.63	0.55	2.74969e-12
Jmjd1c	1.21957e-16	0.477533	0.761	0.74	2.82439e-12
Svbp	1.30298e-16	-0.198683	0.714	0.777	3.01757e-12
Snx13	1.33322e-16	0.420939	0.681	0.614	3.08761e-12
Tsen34	1.41414e-16	-0.263261	0.781	0.846	3.275e-12
Galk1	1.41731e-16	-0.36886	0.518	0.594	3.28235e-12
Ankrd26	1.47544e-16	0.465983	0.639	0.558	3.41697e-12
Tmem50a	1.49443e-16	-0.497816	0.403	0.491	3.46096e-12
Pds5b	1.57513e-16	0.313303	0.811	0.83	3.64785e-12
Tex12	1.64625e-16	-0.426697	0.632	0.721	3.81254e-12
Six3os1	1.73406e-16	-1.18217	0.067	0.137	4.01591e-12
Mrps18a	1.78039e-16	-0.273169	0.586	0.664	4.1232e-12
B230118H07Rik	1.80034e-16	-0.29354	0.593	0.675	4.16941e-12
Gcc2	1.84576e-16	0.447198	0.722	0.661	4.2746e-12
Hist1h4d	1.86893e-16	0.957959	0.746	0.669	4.32827e-12
Hba-a2	1.88836e-16	-0.321316	0.004	0.034	4.37324e-12
Ccdc12	1.88989e-16	-0.202873	0.727	0.783	4.37679e-12
Shroom4	1.95434e-16	0.385688	0.76	0.742	4.52605e-12
Tcf12	2.0544e-16	0.239805	0.854	0.909	4.75779e-12
Pdcd4	2.45131e-16	0.285545	0.86	0.873	5.677e-12
Chmp7	2.48143e-16	-0.399931	0.506	0.602	5.74674e-12
2410006H16Rik	2.48743e-16	-0.439656	0.586	0.661	5.76064e-12
Chtf8	2.52997e-16	1.12065	0.118	0.05	5.85916e-12
Cntln	2.64404e-16	0.478011	0.75	0.729	6.12332e-12
Ly6g6e	2.85837e-16	-3.36976	0.004	0.033	6.61969e-12
Sdhb	2.92152e-16	-0.126933	0.704	0.774	6.76594e-12
Chchd10	2.96123e-16	-0.23951	0.778	0.828	6.85792e-12
Bex1	3.01883e-16	-0.180754	0.8	0.853	6.9913e-12
Maged2	3.07831e-16	-0.256689	0.395	0.508	7.12907e-12
Polr2b	3.10404e-16	0.394421	0.788	0.787	7.18864e-12
Ccdc186	3.21682e-16	0.520306	0.462	0.355	7.44983e-12
Znrf3	3.28354e-16	0.362692	0.805	0.854	7.60434e-12
Ddt	3.30236e-16	-0.241889	0.6	0.688	7.64793e-12
Ppid	3.36047e-16	0.515376	0.692	0.616	7.78252e-12
Cirbp	3.36202e-16	-0.207449	0.553	0.638	7.7861e-12
Ier3	3.44877e-16	-1.59579	0.057	0.12	7.98701e-12
Dppa4	3.54568e-16	-0.349367	0.585	0.651	8.21145e-12
Derl3	3.74348e-16	-0.435745	0.283	0.384	8.66953e-12
Mrps12	3.83298e-16	-0.183801	0.682	0.744	8.8768e-12
Mier1	3.87205e-16	0.339357	0.806	0.809	8.96727e-12
Nhsl2	3.93161e-16	0.755439	0.38	0.271	9.10522e-12
Fkbp8	4.01566e-16	-0.367938	0.561	0.643	9.29986e-12
Uqcrc1	4.13904e-16	-0.176965	0.75	0.816	9.58559e-12
Hnrnpd	4.1786e-16	0.350632	0.826	0.84	9.67723e-12
Aqr	4.27779e-16	0.575796	0.58	0.487	9.90693e-12
Snrnp25	4.4538e-16	-0.358123	0.509	0.582	1.03146e-11
Plcl2	4.54293e-16	0.524402	0.663	0.596	1.0521e-11
Atp5h	4.62508e-16	-0.147489	0.808	0.863	1.07112e-11
Zfp207	4.6895e-16	0.380231	0.792	0.783	1.08604e-11
Vps29	4.96014e-16	-0.243818	0.611	0.687	1.14872e-11
Kpna4	5.24265e-16	0.376092	0.772	0.752	1.21415e-11
Casc4	5.7476e-16	0.429535	0.743	0.703	1.33109e-11
Dbndd2	5.78564e-16	-0.47237	0.278	0.372	1.3399e-11
Atrip	6.1091e-16	0.747394	0.279	0.179	1.41481e-11
Dcps	7.24373e-16	-0.268303	0.698	0.766	1.67758e-11
Cyp51	7.27022e-16	0.652807	0.453	0.345	1.68371e-11
Nme1	7.63377e-16	-0.1429	0.786	0.839	1.76791e-11
Mrpl33	7.65377e-16	-0.201941	0.788	0.855	1.77254e-11
Yif1b	7.78365e-16	-0.617042	0.328	0.418	1.80261e-11
Yme1l1	8.16788e-16	0.531352	0.629	0.547	1.8916e-11
Slf1	8.72118e-16	0.412674	0.72	0.679	2.01974e-11
Kcnq1ot1	8.75433e-16	0.561868	0.611	0.509	2.02741e-11
Commd3	8.81315e-16	-0.155135	0.662	0.729	2.04104e-11
Nfx1	9.97505e-16	0.454072	0.734	0.693	2.31012e-11
Ibtk	1.00194e-15	0.576151	0.614	0.528	2.32038e-11
Tomm6	1.07516e-15	-0.133445	0.805	0.845	2.48997e-11
Rhox9	1.09512e-15	-0.306239	0.845	0.887	2.53618e-11
Crb3	1.1398e-15	-0.472504	0.252	0.348	2.63967e-11
Stk25	1.1419e-15	-0.261349	0.729	0.797	2.64452e-11
Tab3	1.16105e-15	0.378772	0.715	0.678	2.68887e-11
Slc12a2	1.1957e-15	0.492553	0.658	0.597	2.76913e-11
Mrps36	1.21057e-15	-0.168357	0.709	0.774	2.80357e-11
Hnrnpc	1.21552e-15	0.221073	0.891	0.927	2.81502e-11
Gtf2h4	1.2505e-15	-0.435582	0.44	0.526	2.89603e-11
Hist1h2ad	1.25964e-15	1.64596	0.071	0.021	2.91719e-11
Spa17	1.40785e-15	-0.423532	0.289	0.386	3.26043e-11
Fgd6	1.43898e-15	0.502331	0.661	0.597	3.33254e-11
Scnn1a	1.57437e-15	-1.32489	0.052	0.113	3.64608e-11
Tff2	1.69881e-15	-1.59301	0.013	0.052	3.93428e-11
Aup1	1.85797e-15	-0.621286	0.402	0.482	4.30286e-11
Adss	1.93469e-15	0.430254	0.806	0.823	4.48055e-11
Kif13b	1.94827e-15	0.366012	0.748	0.71	4.512e-11
Dazap2	1.95319e-15	-0.242221	0.597	0.675	4.52338e-11
Naxe	2.00177e-15	-0.226659	0.673	0.751	4.63591e-11
Rpap3	2.16192e-15	0.462335	0.654	0.557	5.0068e-11
Timm8b	2.20462e-15	-0.151022	0.818	0.868	5.10567e-11
Bard1	2.26354e-15	0.446839	0.64	0.571	5.24213e-11
Ndufa8	2.43113e-15	-0.183621	0.807	0.849	5.63025e-11
Cnih4	2.45765e-15	-0.229567	0.679	0.756	5.69167e-11
Gfer	2.46528e-15	-0.236749	0.6	0.669	5.70934e-11
Cmc4	2.51595e-15	-0.394301	0.494	0.575	5.8267e-11
Phip	2.54309e-15	0.353721	0.788	0.795	5.88954e-11
Ppil2	2.69782e-15	-0.382489	0.53	0.615	6.24789e-11
Bri3	2.71911e-15	-0.153763	0.817	0.866	6.29718e-11
Atp6v1g1	2.7348e-15	-0.131143	0.837	0.874	6.33352e-11
Utp18	2.75212e-15	0.371076	0.773	0.746	6.37364e-11
Cnksr2	2.77838e-15	0.480325	0.67	0.608	6.43444e-11
Zfp541	2.78416e-15	-0.501328	0.312	0.411	6.44783e-11
Cyba	2.81531e-15	-0.627585	0.196	0.276	6.51997e-11
Cnot1	2.92595e-15	0.247249	0.861	0.896	6.77621e-11
Lrrfip2	2.96842e-15	0.399024	0.767	0.729	6.87457e-11
Gm42047	3.02624e-15	0.633238	0.424	0.325	7.00846e-11
Selenom	3.09903e-15	-0.499175	0.278	0.363	7.17705e-11
Magi3	3.32066e-15	0.369396	0.792	0.797	7.69033e-11
Gna14	3.39255e-15	0.717476	0.41	0.307	7.8568e-11
Thop1	3.41291e-15	-0.377932	0.39	0.489	7.90397e-11
Stk16	3.49808e-15	-0.538462	0.337	0.428	8.10121e-11
Txn2	3.51619e-15	-0.205921	0.631	0.695	8.14314e-11
Osbp2	3.66059e-15	0.724552	0.353	0.256	8.47755e-11
Usp1	3.73513e-15	0.409666	0.75	0.73	8.65018e-11
Zfx	3.8221e-15	0.400091	0.737	0.701	8.8516e-11
Chd1	4.00119e-15	0.434157	0.671	0.606	9.26634e-11
Iws1	4.09212e-15	0.337296	0.78	0.765	9.47694e-11
Cdkn1c	4.20183e-15	-0.211482	0.628	0.714	9.73101e-11
Cnot4	4.5717e-15	0.329393	0.809	0.835	1.05876e-10
E030030I06Rik	4.69614e-15	-1.37291	0.068	0.131	1.08758e-10
Ppp4r3b	4.77593e-15	0.412496	0.726	0.681	1.10606e-10
Syne1	5.14076e-15	0.618478	0.335	0.235	1.19055e-10
Rae1	5.35145e-15	-0.189406	0.786	0.834	1.23934e-10
Bmyc	5.65295e-15	-0.32944	0.455	0.574	1.30917e-10
Krt8	5.73183e-15	-1.06777	0.028	0.076	1.32743e-10
Igf2	5.81417e-15	0.562603	0.517	0.404	1.3465e-10
Gm14661	5.83625e-15	0.558138	0.578	0.494	1.35162e-10
Dnm1l	5.96353e-15	0.379437	0.723	0.676	1.38109e-10
Phtf2	6.04535e-15	0.373465	0.744	0.717	1.40004e-10
Ppat	6.3024e-15	0.461561	0.55	0.457	1.45957e-10
Gzf1	6.40108e-15	0.493646	0.435	0.329	1.48243e-10
Gnb2	6.59236e-15	-0.186284	0.782	0.842	1.52673e-10
Trim24	6.59338e-15	0.399224	0.713	0.66	1.52696e-10
Snu13	6.80188e-15	-0.163473	0.877	0.915	1.57525e-10
Ssr2	7.06617e-15	-0.252794	0.628	0.7	1.63645e-10
Pkp4	7.11675e-15	0.394746	0.744	0.698	1.64817e-10
Ccser2	7.27718e-15	0.592868	0.514	0.419	1.68532e-10
H2afj	7.53952e-15	-0.416935	0.517	0.594	1.74608e-10
Tsn	7.65022e-15	-0.141296	0.83	0.879	1.77172e-10
Mpped1	7.7687e-15	-0.748313	0.18	0.267	1.79915e-10
Tead1	7.79456e-15	0.435007	0.714	0.63	1.80514e-10
Plekhj1	7.84037e-15	-0.319324	0.53	0.601	1.81575e-10
Hsbp1	8.04748e-15	-0.148229	0.767	0.822	1.86372e-10
Tcf20	8.12183e-15	0.238636	0.83	0.878	1.88093e-10
Ddrgk1	8.59176e-15	-0.233861	0.624	0.691	1.98977e-10
Rbm33	8.78331e-15	0.419854	0.71	0.654	2.03413e-10
Mrfap1	9.0743e-15	-0.153495	0.695	0.756	2.10152e-10
Unc50	9.19482e-15	-0.309812	0.53	0.606	2.12943e-10
R3hdm1	9.57106e-15	0.237228	0.845	0.882	2.21656e-10
Pds5a	9.74228e-15	0.249963	0.822	0.864	2.25621e-10
Setd2	1.02506e-14	0.309116	0.796	0.791	2.37394e-10
Sec11a	1.03266e-14	-0.177359	0.781	0.841	2.39154e-10
Mrpl43	1.04061e-14	-0.282776	0.54	0.628	2.40995e-10
Ndufb6	1.0483e-14	-0.132622	0.812	0.868	2.42777e-10
Pknox2	1.07339e-14	0.815419	0.263	0.171	2.48587e-10
Smchd1	1.09924e-14	0.269775	0.858	0.885	2.54573e-10
Adnp	1.1619e-14	0.354575	0.828	0.84	2.69085e-10
Mrps14	1.16898e-14	-0.145582	0.76	0.819	2.70724e-10
Ptpn20	1.24406e-14	0.874896	0.287	0.197	2.88112e-10
Zfyve16	1.25463e-14	0.417914	0.545	0.44	2.90561e-10
Tbcb	1.30632e-14	-0.192228	0.65	0.717	3.0253e-10
Pdzd8	1.3604e-14	0.468391	0.649	0.571	3.15056e-10
Tmeff1	1.36731e-14	0.464696	0.7	0.64	3.16655e-10
Tnks2	1.43371e-14	0.289425	0.847	0.86	3.32034e-10
Pam16	1.43601e-14	-0.236606	0.663	0.733	3.32565e-10
Esco1	1.44977e-14	0.467168	0.697	0.646	3.35753e-10
Med9	1.4603e-14	-0.271205	0.434	0.521	3.38192e-10
Eif4ebp1	1.48462e-14	-0.401569	0.488	0.557	3.43822e-10
Ror2	1.51633e-14	0.448199	0.606	0.516	3.51168e-10
Nr3c2	1.56407e-14	0.488627	0.498	0.403	3.62223e-10
Cxcl10	1.57662e-14	-1.49968	0.004	0.031	3.65129e-10
Ddx3x	1.70722e-14	0.310904	0.834	0.855	3.95374e-10
Snrpe	1.76494e-14	-0.119851	0.919	0.945	4.08743e-10
Gps1	1.76702e-14	-0.229402	0.633	0.705	4.09224e-10
Ddx17	1.77063e-14	0.406358	0.762	0.721	4.1006e-10
Chd4	1.77776e-14	0.174026	0.89	0.923	4.11712e-10
Col6a1	1.78982e-14	-0.814853	0.063	0.125	4.14505e-10
Nes	1.79321e-14	0.813697	0.307	0.21	4.1529e-10
Ppp1r35	1.83005e-14	-0.360659	0.389	0.472	4.23821e-10
Akap9	1.8342e-14	0.322944	0.794	0.793	4.24783e-10
Ireb2	1.84204e-14	0.39529	0.776	0.76	4.26598e-10
Med13	1.88478e-14	0.326075	0.779	0.759	4.36497e-10
Mrpl42	1.93156e-14	-0.104307	0.849	0.894	4.4733e-10
Lgals1	1.94375e-14	-0.170537	0.778	0.84	4.50153e-10
Kdm1a	2.01361e-14	0.369133	0.747	0.711	4.66332e-10
Gm14226	2.07078e-14	-1.52336	0.064	0.127	4.79572e-10
Ttc39c	2.10951e-14	0.584478	0.495	0.402	4.88541e-10
Adad2	2.32235e-14	-0.74813	0.279	0.368	5.37834e-10
Acadvl	2.45694e-14	-0.44309	0.408	0.492	5.69002e-10
Commd4	2.53706e-14	-0.351915	0.556	0.628	5.87559e-10
Mrps7	2.62347e-14	-0.229827	0.52	0.603	6.07569e-10
Ncor1	2.68816e-14	0.224228	0.852	0.876	6.22552e-10
Jazf1	2.73563e-14	0.457103	0.691	0.637	6.33545e-10
Prcd	2.75785e-14	-1.49497	0.051	0.107	6.3869e-10
Morn2	3.13552e-14	-0.472057	0.243	0.33	7.26155e-10
Aldh1b1	3.20995e-14	-0.988172	0.069	0.132	7.43392e-10
Rpl30	3.30203e-14	-0.122773	0.959	0.968	7.64716e-10
Ppp4c	3.43447e-14	-0.211337	0.764	0.833	7.95388e-10
Fam173a	3.43898e-14	-0.572089	0.324	0.402	7.96434e-10
Shprh	3.45873e-14	0.44891	0.725	0.682	8.01008e-10
Prpf40a	3.51212e-14	0.223417	0.837	0.868	8.13371e-10
Grina	3.5193e-14	-0.841127	0.199	0.278	8.15034e-10
Zmiz1	3.64853e-14	0.574584	0.401	0.298	8.44963e-10
Tarbp2	3.67606e-14	-0.30421	0.505	0.581	8.51339e-10
Puf60	3.69367e-14	-0.168917	0.778	0.829	8.55417e-10
Pop5	3.73117e-14	-0.263951	0.554	0.63	8.64102e-10
Fam174a	3.76441e-14	-0.291034	0.536	0.615	8.718e-10
Cox7a2	3.8833e-14	-0.13945	0.895	0.93	8.99334e-10
Suco	3.92608e-14	0.379587	0.697	0.644	9.0924e-10
Crlf2	4.09268e-14	-0.593715	0.303	0.39	9.47825e-10
Zfp280c	4.29626e-14	0.606134	0.4	0.3	9.94971e-10
Lrp2	4.3192e-14	1.26414	0.119	0.056	1.00028e-09
Med29	4.41623e-14	-0.518526	0.382	0.466	1.02276e-09
Bend4	4.45504e-14	0.444746	0.631	0.56	1.03174e-09
Pop7	4.58396e-14	-0.370695	0.382	0.464	1.0616e-09
Syncrip	5.0747e-14	0.364006	0.792	0.788	1.17525e-09
Fbxl17	5.10325e-14	0.351475	0.821	0.86	1.18186e-09
Btbd7	5.1802e-14	0.292476	0.822	0.853	1.19968e-09
Grsf1	5.2433e-14	0.518027	0.737	0.693	1.2143e-09
Dhx29	6.37345e-14	0.563822	0.443	0.345	1.47603e-09
Sptbn1	6.44633e-14	0.427773	0.788	0.746	1.49291e-09
Zfp148	6.78348e-14	0.30173	0.775	0.753	1.57099e-09
Pin1	7.06012e-14	-0.185556	0.614	0.68	1.63505e-09
Maged1	7.12044e-14	-0.156339	0.897	0.937	1.64902e-09
Mettl25	7.12384e-14	0.384995	0.716	0.656	1.64981e-09
Api5	7.25841e-14	0.434873	0.756	0.731	1.68098e-09
Ston2	7.31877e-14	0.476313	0.448	0.35	1.69495e-09
Iscu	7.42039e-14	-0.32976	0.488	0.564	1.71849e-09
Chmp2a	7.58431e-14	-0.156363	0.737	0.802	1.75645e-09
Phf19	7.63534e-14	0.582788	0.526	0.439	1.76827e-09
Ints1	7.74792e-14	-0.454637	0.373	0.463	1.79434e-09
Eif4a2	7.7727e-14	-0.173519	0.849	0.892	1.80008e-09
Ppp2r3d	7.81483e-14	-0.604479	0.313	0.395	1.80984e-09
Trappc3	7.89975e-14	-0.19637	0.637	0.706	1.8295e-09
Dock5	8.29416e-14	0.671653	0.325	0.229	1.92084e-09
Igsf3	8.29555e-14	-0.658813	0.29	0.382	1.92117e-09
Smc4	8.40239e-14	0.34813	0.838	0.879	1.94591e-09
Smg1	8.69097e-14	0.245636	0.835	0.876	2.01274e-09
Ttc28	8.96148e-14	0.282894	0.827	0.859	2.07539e-09
Fnbp1l	9.09947e-14	0.353052	0.806	0.802	2.10735e-09
Lrrc8d	9.10558e-14	0.483582	0.605	0.523	2.10876e-09
Tasor	9.29295e-14	0.374809	0.767	0.764	2.15216e-09
Gm26618	9.40388e-14	0.6961	0.223	0.141	2.17785e-09
Alpl	9.81196e-14	-0.270171	0.686	0.741	2.27235e-09
Meioc	1.00679e-13	0.579028	0.682	0.654	2.33162e-09
Nenf	1.01577e-13	-0.426206	0.381	0.462	2.35243e-09
Syngr4	1.02509e-13	-0.537931	0.327	0.413	2.37401e-09
Phb2	1.0568e-13	-0.109433	0.809	0.852	2.44744e-09
Tmem107	1.06247e-13	-0.333088	0.468	0.546	2.46057e-09
Tax1bp1	1.11854e-13	0.302638	0.8	0.805	2.59043e-09
Zfp521	1.14618e-13	0.405675	0.719	0.649	2.65444e-09
Xlr4c	1.16829e-13	-0.542934	0.302	0.388	2.70564e-09
Rad18	1.18501e-13	0.403769	0.74	0.721	2.74437e-09
Oxa1l	1.20295e-13	-0.237642	0.585	0.646	2.78591e-09
Ezh2	1.21448e-13	0.303511	0.818	0.846	2.81262e-09
Rbm42	1.23499e-13	-0.304283	0.502	0.588	2.86012e-09
Mrpl12	1.24522e-13	-0.194093	0.551	0.624	2.8838e-09
Xrcc6	1.25819e-13	0.442997	0.71	0.671	2.91385e-09
Lage3	1.27532e-13	-0.148177	0.746	0.805	2.95352e-09
Tet1	1.32613e-13	0.426649	0.661	0.588	3.07118e-09
Csnk2b	1.34419e-13	-0.184033	0.741	0.791	3.11301e-09
Nudt8	1.37957e-13	-0.390141	0.359	0.438	3.19494e-09
Asap2	1.38425e-13	0.39984	0.673	0.606	3.20578e-09
Cops9	1.39749e-13	-0.167214	0.792	0.851	3.23645e-09
Nme2	1.40289e-13	-0.100092	0.866	0.917	3.24896e-09
Sympk	1.47768e-13	-0.334606	0.583	0.657	3.42217e-09
Ep300	1.49355e-13	0.405765	0.729	0.691	3.4589e-09
Myl12b	1.49617e-13	-0.168007	0.705	0.755	3.46497e-09
Cyfip1	1.50752e-13	0.583545	0.502	0.4	3.49127e-09
Adamts9	1.58222e-13	0.477212	0.42	0.31	3.66427e-09
Gm5535	1.64668e-13	1.23743	0.038	0.006	3.81355e-09
Hsf2	1.65214e-13	0.509072	0.645	0.583	3.82618e-09
H2-K1	1.66491e-13	-0.47791	0.435	0.521	3.85576e-09
Raly	1.67271e-13	-0.123752	0.818	0.869	3.87383e-09
Pias2	1.68259e-13	0.307451	0.807	0.835	3.89671e-09
Zbtb38	1.69521e-13	0.505403	0.387	0.291	3.92595e-09
Snrpb	1.7377e-13	-0.114371	0.895	0.924	4.02434e-09
Ddost	1.76526e-13	-0.191689	0.8	0.86	4.08817e-09
Ninj1	1.79844e-13	-0.420392	0.378	0.471	4.16501e-09
Dazl	1.91436e-13	0.141532	0.952	0.972	4.43347e-09
Pcolce	1.91899e-13	-1.63702	0.044	0.095	4.44419e-09
Aip	1.92673e-13	-0.210332	0.369	0.455	4.4621e-09
Kitl	1.93059e-13	2.09231	0.168	0.099	4.47104e-09
Slc4a7	1.95513e-13	0.41783	0.712	0.667	4.52788e-09
Gemin7	2.02602e-13	-0.224167	0.431	0.507	4.69206e-09
Hmgcs1	2.04048e-13	0.433333	0.744	0.706	4.72555e-09
1190007I07Rik	2.05175e-13	-0.293972	0.538	0.607	4.75166e-09
Ndufa9	2.05657e-13	-0.279198	0.565	0.629	4.76281e-09
Spopl	2.07811e-13	0.447439	0.565	0.473	4.81268e-09
Cdkn1b	2.18567e-13	0.797045	0.313	0.211	5.06179e-09
Lrpprc	2.30878e-13	0.361356	0.792	0.78	5.3469e-09
G2e3	2.33295e-13	0.477868	0.63	0.563	5.40287e-09
Ift43	2.41866e-13	-0.343411	0.553	0.621	5.60137e-09
Nfkbia	2.45538e-13	-0.388345	0.525	0.581	5.68642e-09
Fam193a	2.5018e-13	0.295189	0.807	0.836	5.79392e-09
Tpgs1	2.51521e-13	-0.606051	0.181	0.259	5.82497e-09
Pigyl	2.55412e-13	-0.307517	0.47	0.541	5.91509e-09
Klhl11	2.567e-13	0.611703	0.41	0.314	5.94493e-09
D8Ertd738e	2.58535e-13	-0.217473	0.702	0.757	5.98741e-09
Naa16	2.67786e-13	0.418254	0.704	0.669	6.20166e-09
Zfand5	2.72488e-13	0.308089	0.833	0.852	6.31056e-09
Arhgap5	2.73065e-13	0.265155	0.825	0.834	6.3239e-09
Trappc4	2.77517e-13	-0.342439	0.531	0.603	6.42701e-09
Supt6	3.01147e-13	0.438918	0.607	0.526	6.97427e-09
Klf12	3.11291e-13	0.64418	0.442	0.351	7.20918e-09
Cyc1	3.20769e-13	-0.117508	0.773	0.832	7.42869e-09
Mrto4	3.23668e-13	-0.201696	0.702	0.771	7.49582e-09
Anln	3.24798e-13	0.387171	0.741	0.719	7.522e-09
Adam22	3.32069e-13	0.362428	0.757	0.75	7.69038e-09
Tbcc	3.4399e-13	-0.412882	0.27	0.349	7.96646e-09
Nol12	3.68976e-13	-0.397577	0.454	0.532	8.54512e-09
Ramp2	3.80487e-13	-0.653311	0.058	0.115	8.81169e-09
Nrbp1	3.9638e-13	-0.18993	0.736	0.794	9.17976e-09
Oxr1	4.06072e-13	0.365229	0.787	0.788	9.40422e-09
Rnasek	4.29035e-13	-0.379556	0.48	0.555	9.93602e-09
Bet1	4.38739e-13	-0.192331	0.694	0.747	1.01608e-08
L1td1	4.43763e-13	0.676439	0.318	0.229	1.02771e-08
Fnip2	4.52325e-13	0.508669	0.61	0.528	1.04754e-08
Zzz3	4.53939e-13	0.373487	0.733	0.712	1.05128e-08
Egr3	4.70367e-13	-1.64476	0.027	0.071	1.08932e-08
Mtmr2	4.7645e-13	0.504864	0.536	0.445	1.10341e-08
Babam1	4.83057e-13	-0.168839	0.458	0.532	1.11871e-08
Scaper	4.87661e-13	0.25109	0.842	0.881	1.12938e-08
Hist1h2bb	4.94569e-13	0.958534	0.204	0.126	1.14537e-08
Actb	4.95703e-13	-0.179085	0.91	0.942	1.148e-08
Slmap	5.03022e-13	0.315112	0.785	0.801	1.16495e-08
Sec11c	5.076e-13	-0.265321	0.452	0.537	1.17555e-08
Ap1s1	5.08792e-13	-0.270219	0.491	0.572	1.17831e-08
Ccdc14	5.16572e-13	0.462778	0.419	0.321	1.19633e-08
Grhpr	5.21179e-13	-0.280793	0.472	0.543	1.207e-08
Rfc1	5.24637e-13	0.315077	0.802	0.81	1.21501e-08
Psmd7	5.45103e-13	-0.241533	0.716	0.765	1.2624e-08
Eif4g1	5.53832e-13	0.298337	0.823	0.83	1.28262e-08
Emc8	5.57594e-13	-0.15006	0.688	0.754	1.29133e-08
Prdx5	5.77433e-13	-0.234096	0.615	0.686	1.33728e-08
Tspan5	5.79864e-13	0.460073	0.641	0.562	1.34291e-08
Polr3gl	5.80155e-13	-0.392203	0.49	0.558	1.34358e-08
Hist2h2ac	6.05872e-13	1.22724	0.147	0.08	1.40314e-08
Pdcd2l	6.06157e-13	-0.331019	0.556	0.63	1.4038e-08
Endog	6.16804e-13	-0.192669	0.55	0.631	1.42846e-08
Hsp90ab1	6.18072e-13	0.128234	0.987	0.993	1.43139e-08
U2surp	6.26871e-13	0.264355	0.86	0.887	1.45177e-08
Fcho2	6.72326e-13	0.313671	0.775	0.779	1.55704e-08
Erlec1	6.81917e-13	0.586725	0.519	0.435	1.57925e-08
Socs3	6.92183e-13	-1.52133	0.021	0.06	1.60303e-08
Slc6a20a	7.0391e-13	-1.54792	0.054	0.109	1.63019e-08
Sestd1	7.19452e-13	0.357174	0.686	0.635	1.66618e-08
Xkr6	7.22886e-13	0.613066	0.366	0.273	1.67413e-08
Slc25a24	7.27272e-13	0.880249	0.103	0.048	1.68429e-08
Ralgps2	7.32837e-13	0.261093	0.832	0.861	1.69718e-08
Atpif1	7.54693e-13	-0.122414	0.87	0.901	1.74779e-08
Golgb1	7.80855e-13	0.28589	0.797	0.797	1.80838e-08
Mllt3	7.93304e-13	0.375517	0.729	0.701	1.83721e-08
Pcbd2	7.96789e-13	-0.257992	0.577	0.657	1.84528e-08
0610010K14Rik	7.98064e-13	-0.153696	0.729	0.79	1.84824e-08
Mrc2	8.01965e-13	0.75982	0.349	0.26	1.85727e-08
Rbpj	8.27135e-13	0.28997	0.754	0.744	1.91556e-08
Rnf187	8.49228e-13	-0.211783	0.646	0.707	1.96673e-08
Anxa2	8.83808e-13	-0.314755	0.153	0.235	2.04681e-08
Sp3os	9.05235e-13	-0.119126	0.639	0.699	2.09643e-08
Vti1b	9.05784e-13	-0.252059	0.583	0.661	2.09771e-08
Commd1	9.24398e-13	-0.13024	0.781	0.842	2.14081e-08
Zmynd11	9.54867e-13	0.387794	0.774	0.763	2.21138e-08
Fam135a	9.67484e-13	0.318296	0.809	0.832	2.2406e-08
Snx24	9.7936e-13	0.580074	0.324	0.234	2.2681e-08
Prmt1	9.812e-13	-0.121798	0.817	0.854	2.27236e-08
Cct2	1.01232e-12	0.174343	0.941	0.959	2.34444e-08
Cript	1.02246e-12	-0.365304	0.53	0.602	2.36792e-08
Bmp4	1.10515e-12	-1.94579	0.025	0.066	2.55941e-08
Smg7	1.10803e-12	0.345374	0.79	0.779	2.56609e-08
Mrps26	1.13018e-12	-0.195309	0.507	0.579	2.61738e-08
AW554918	1.13634e-12	0.311823	0.8	0.818	2.63165e-08
Entpd2	1.14561e-12	-0.39077	0.29	0.377	2.65313e-08
Lgalsl	1.19974e-12	0.633245	0.277	0.193	2.77847e-08
Syne4	1.20994e-12	-0.516617	0.259	0.342	2.8021e-08
Reep5	1.23858e-12	-0.228062	0.54	0.597	2.86842e-08
Dusp1	1.28795e-12	-0.707276	0.377	0.435	2.98276e-08
Rad54b	1.29328e-12	0.441511	0.658	0.612	2.99511e-08
Ubxn6	1.33764e-12	-0.332225	0.395	0.476	3.09783e-08
Rpain	1.38989e-12	-0.284748	0.432	0.511	3.21884e-08
Asph	1.39407e-12	0.362675	0.661	0.591	3.22852e-08
Col23a1	1.40399e-12	0.790469	0.257	0.176	3.25149e-08
Sgf29	1.40954e-12	-0.367782	0.489	0.562	3.26436e-08
Thada	1.42467e-12	0.32415	0.771	0.755	3.2994e-08
Usp15	1.4537e-12	0.399212	0.745	0.713	3.36662e-08
Ormdl2	1.45532e-12	-0.205297	0.513	0.578	3.37038e-08
Agtpbp1	1.48493e-12	0.437168	0.568	0.481	3.43895e-08
Clspn	1.49639e-12	0.323872	0.777	0.765	3.46548e-08
Cfap97	1.50655e-12	0.286582	0.653	0.598	3.48901e-08
Fbxo47	1.52658e-12	-0.496058	0.445	0.527	3.5354e-08
Lypd4	1.55341e-12	-0.903211	0.093	0.158	3.59754e-08
Lrp6	1.58619e-12	0.359719	0.73	0.693	3.67347e-08
Zdhhc5	1.59692e-12	0.313595	0.577	0.49	3.69831e-08
Jkamp	1.60447e-12	-0.22039	0.628	0.681	3.7158e-08
Ppp4r3a	1.61123e-12	0.402008	0.791	0.793	3.73144e-08
Gna11	1.62175e-12	-0.255396	0.582	0.646	3.75581e-08
Cdkn2a	1.72129e-12	-0.305769	0.525	0.6	3.98633e-08
Rpl10	1.72531e-12	-0.109737	0.94	0.951	3.99565e-08
Tnpo1	1.72812e-12	0.318273	0.794	0.782	4.00216e-08
Cbl	1.746e-12	0.33563	0.662	0.589	4.04355e-08
Arhgap21	1.79261e-12	0.362541	0.731	0.709	4.15149e-08
Slc20a2	1.80568e-12	0.469932	0.441	0.344	4.18179e-08
Ppp1r7	1.80587e-12	0.540929	0.637	0.587	4.1822e-08
Fam171a1	1.86874e-12	0.475268	0.403	0.309	4.32782e-08
1110065P20Rik	1.87977e-12	-0.382702	0.381	0.45	4.35335e-08
Trpm7	1.95211e-12	0.284039	0.801	0.813	4.52089e-08
Fndc3b	2.01862e-12	0.448103	0.598	0.496	4.67493e-08
Mrpl4	2.02714e-12	-0.146092	0.655	0.725	4.69466e-08
Kif14	2.04842e-12	0.322874	0.523	0.436	4.74393e-08
Higd1a	2.14836e-12	-0.1483	0.72	0.771	4.97538e-08
Zfp622	2.22456e-12	-0.187184	0.647	0.717	5.15185e-08
Cgnl1	2.26989e-12	0.734365	0.376	0.277	5.25684e-08
Adrm1	2.27271e-12	-0.225666	0.608	0.673	5.26336e-08
Pim1	2.43564e-12	-0.332037	0.51	0.578	5.6407e-08
Cenpx	2.46916e-12	-0.152936	0.585	0.662	5.71832e-08
Bloc1s2	2.48122e-12	-0.160677	0.483	0.558	5.74626e-08
Dmap1	2.52939e-12	-0.321114	0.418	0.49	5.85782e-08
Atp6v0c	2.55836e-12	-0.154457	0.679	0.731	5.9249e-08
Fcer1g	2.60653e-12	4.59487	0.023	0	6.03646e-08
Lhfp	2.66522e-12	0.644537	0.23	0.149	6.17238e-08
Nxt1	2.82276e-12	-0.244856	0.666	0.721	6.53724e-08
Rpa3	2.86338e-12	-0.107032	0.801	0.868	6.63131e-08
2310009B15Rik	2.93289e-12	-0.230193	0.526	0.599	6.79227e-08
C530008M17Rik	2.98666e-12	0.574501	0.354	0.262	6.91681e-08
Sinhcaf	3.02648e-12	0.431514	0.724	0.687	7.00903e-08
Tmco6	3.02901e-12	-0.444811	0.296	0.376	7.01487e-08
Rock1	3.03163e-12	0.235905	0.839	0.876	7.02095e-08
Spen	3.06263e-12	0.415009	0.675	0.613	7.09274e-08
Trip11	3.13272e-12	0.379652	0.706	0.668	7.25508e-08
Mknk2	3.17927e-12	-0.386146	0.493	0.568	7.36288e-08
Lamtor5	3.18672e-12	-0.108303	0.679	0.736	7.38013e-08
Qtrt2	3.29344e-12	0.501094	0.408	0.317	7.62728e-08
Cep170	3.30096e-12	0.360698	0.703	0.64	7.64469e-08
Arap2	3.44255e-12	0.65397	0.345	0.257	7.97261e-08
Parpbp	3.53298e-12	0.477423	0.463	0.366	8.18204e-08
Sycp3	3.69871e-12	-0.293463	0.768	0.816	8.56585e-08
Fam98c	3.71563e-12	-0.476002	0.342	0.416	8.60503e-08
Thoc3	3.88138e-12	-0.119297	0.7	0.769	8.98889e-08
Pold1	3.8909e-12	-0.245536	0.561	0.638	9.01093e-08
Lrrc42	3.98703e-12	-0.183573	0.839	0.882	9.23356e-08
Tecr	3.98974e-12	-0.151758	0.728	0.777	9.23984e-08
Pphln1	4.05875e-12	0.361677	0.752	0.719	9.39966e-08
Smad4	4.12858e-12	0.438618	0.637	0.584	9.56138e-08
R3hdm2	4.14674e-12	0.359882	0.776	0.767	9.60343e-08
Macrod2	4.14818e-12	0.485499	0.782	0.795	9.60677e-08
Naa50	4.19863e-12	0.305161	0.814	0.826	9.72362e-08
Tdrd3	4.22594e-12	0.446493	0.672	0.625	9.78686e-08
Npas3	4.2517e-12	0.521576	0.629	0.559	9.84651e-08
Mrpl57	4.48274e-12	-0.126615	0.687	0.752	1.03816e-07
Hyou1	4.58207e-12	0.489657	0.531	0.441	1.06116e-07
Fkbp2	4.70321e-12	-0.179681	0.646	0.707	1.08922e-07
Ankrd17	4.83275e-12	0.203916	0.858	0.891	1.11922e-07
mt-Co2	4.94462e-12	-0.113738	0.96	0.977	1.14512e-07
Ctnna1	5.115e-12	0.286169	0.806	0.818	1.18458e-07
Eif4e2	5.17044e-12	-0.200218	0.591	0.66	1.19742e-07
Nol8	5.26304e-12	0.351611	0.759	0.714	1.21887e-07
Elof1	5.26595e-12	-0.2213	0.49	0.552	1.21954e-07
Nme6	5.44365e-12	-0.378373	0.36	0.438	1.2607e-07
Hp1bp3	5.7276e-12	0.42293	0.561	0.465	1.32646e-07
Stk31	5.7746e-12	0.191004	0.913	0.939	1.33734e-07
Tfdp2	5.81742e-12	0.270194	0.819	0.853	1.34726e-07
Npdc1	5.97353e-12	-0.46345	0.279	0.36	1.38341e-07
Azi2	5.98377e-12	0.442902	0.664	0.611	1.38578e-07
Tpp2	6.03797e-12	0.3412	0.765	0.753	1.39833e-07
Gata2	6.16707e-12	0.373664	0.723	0.668	1.42823e-07
Foxl2	6.42355e-12	-0.819321	0.058	0.11	1.48763e-07
Lsm1	6.52856e-12	-0.210896	0.71	0.774	1.51195e-07
Dsp	6.59662e-12	0.386786	0.515	0.437	1.52771e-07
Rad1	6.60501e-12	-0.185064	0.421	0.504	1.52965e-07
Sltm	6.63404e-12	0.306615	0.822	0.821	1.53638e-07
Klhl9	6.74251e-12	0.741847	0.301	0.21	1.5615e-07
CN725425	6.87739e-12	0.71204	0.168	0.099	1.59274e-07
Txnl4a	6.91642e-12	-0.222166	0.601	0.662	1.60177e-07
Rab11a	7.35148e-12	-0.131668	0.766	0.819	1.70253e-07
Ssbp2	7.47271e-12	0.321144	0.789	0.803	1.73061e-07
Slc37a3	8.06089e-12	0.501018	0.327	0.235	1.86682e-07
Scml2	8.10939e-12	0.308553	0.735	0.694	1.87805e-07
Tlk2	8.22837e-12	0.247377	0.802	0.813	1.90561e-07
Rbbp4	8.50951e-12	0.291589	0.861	0.874	1.97072e-07
Polr2e	8.55771e-12	-0.160244	0.603	0.663	1.98188e-07
Ybx1	8.67532e-12	0.304486	0.897	0.913	2.00912e-07
Ppp1r14b	8.73314e-12	0.356707	0.704	0.644	2.02251e-07
Hist1h2bg	8.81814e-12	1.06399	0.138	0.077	2.04219e-07
Cops8	8.89603e-12	-0.17533	0.745	0.79	2.06023e-07
Xrcc1	8.96497e-12	-0.190335	0.557	0.627	2.0762e-07
Cops7a	8.99142e-12	-0.264351	0.667	0.742	2.08232e-07
Slc30a9	8.99416e-12	0.391726	0.65	0.584	2.08296e-07
Mrpl40	9.1297e-12	-0.225587	0.589	0.656	2.11435e-07
Cdk12	9.38716e-12	0.1827	0.851	0.908	2.17397e-07
Ndufs4	9.54675e-12	-0.155124	0.797	0.858	2.21093e-07
Tmem126a	9.7172e-12	-0.273852	0.422	0.488	2.25041e-07
Pold2	9.78556e-12	-0.318648	0.455	0.527	2.26624e-07
Hmmr	1.01506e-11	0.68724	0.543	0.482	2.35078e-07
H2-D1	1.03371e-11	-0.612511	0.214	0.289	2.39398e-07
Ap2s1	1.05216e-11	-0.243995	0.49	0.557	2.43669e-07
Hspa9	1.06965e-11	0.267332	0.877	0.888	2.47721e-07
Cdh4	1.07093e-11	0.660572	0.196	0.124	2.48017e-07
Ephb1	1.11108e-11	0.619	0.317	0.231	2.57315e-07
Gnaq	1.13552e-11	0.315081	0.797	0.809	2.62974e-07
Trnt1	1.14276e-11	0.440981	0.508	0.42	2.64652e-07
Zfp971	1.20503e-11	1.27497	0.1	0.048	2.79072e-07
Bckdk	1.25726e-11	-0.209966	0.609	0.669	2.9117e-07
Ank2	1.2697e-11	1.39839	0.125	0.068	2.94049e-07
Hist1h2ag	1.29923e-11	0.650538	0.219	0.145	3.00888e-07
Zcchc7	1.34568e-11	0.266576	0.831	0.872	3.11645e-07
Hist1h2be	1.34572e-11	0.820563	0.177	0.108	3.11654e-07
Hsph1	1.3627e-11	0.32777	0.791	0.78	3.15587e-07
Zfp462	1.36309e-11	0.321963	0.797	0.796	3.15678e-07
Arcn1	1.38877e-11	0.326036	0.77	0.76	3.21626e-07
Hist1h2bn	1.38914e-11	0.706266	0.176	0.107	3.2171e-07
Eea1	1.39528e-11	0.395266	0.683	0.643	3.23133e-07
Dido1	1.40423e-11	0.454605	0.617	0.545	3.25206e-07
Fndc3a	1.41812e-11	0.343207	0.765	0.757	3.28421e-07
Cdk16	1.43085e-11	-0.266608	0.632	0.686	3.31371e-07
Arhgdia	1.48116e-11	-0.269953	0.561	0.628	3.43023e-07
Znhit1	1.51284e-11	-0.313411	0.332	0.408	3.50358e-07
Gm21887	1.62673e-11	-2.98201	0.009	0.036	3.76734e-07
Rhebl1	1.63162e-11	-0.451983	0.255	0.335	3.77867e-07
Sipa1l1	1.64066e-11	0.342568	0.791	0.794	3.7996e-07
Ncoa6	1.66005e-11	0.36391	0.72	0.687	3.84452e-07
Gm3448	1.76093e-11	0.865957	0.194	0.123	4.07815e-07
Tbc1d10a	1.79e-11	-0.324756	0.301	0.386	4.14546e-07
Cops2	1.79422e-11	0.400331	0.724	0.676	4.15523e-07
Zfp568	1.7984e-11	0.382718	0.617	0.545	4.16492e-07
Tcf7l1	1.80516e-11	0.681084	0.444	0.362	4.18057e-07
Edn2	1.80678e-11	-1.39424	0.004	0.025	4.18431e-07
Zfp955b	1.8112e-11	0.713886	0.27	0.191	4.19456e-07
Mtch1	1.84468e-11	-0.353212	0.476	0.539	4.27209e-07
Bbip1	1.87304e-11	-0.194764	0.459	0.54	4.33778e-07
Caly	1.89992e-11	-0.635727	0.061	0.114	4.40002e-07
Serinc3	1.91365e-11	-0.250757	0.68	0.725	4.43182e-07
Tardbp	1.92599e-11	0.341794	0.806	0.802	4.46039e-07
Yipf5	1.96259e-11	-0.389899	0.472	0.542	4.54515e-07
Fam129a	1.96626e-11	0.742305	0.163	0.098	4.55366e-07
Zfand2b	1.97022e-11	-0.409674	0.212	0.288	4.56284e-07
Thap7	1.97185e-11	-0.376564	0.299	0.377	4.56662e-07
Rangrf	1.9829e-11	-0.368466	0.299	0.376	4.5922e-07
Tmsb10	2.03692e-11	-0.159454	0.886	0.931	4.71731e-07
Hnrnpdl	2.0935e-11	0.344212	0.851	0.849	4.84834e-07
Pdzk1	2.09352e-11	-1.28726	0.022	0.059	4.84838e-07
Ssx2ip	2.09433e-11	0.621366	0.47	0.385	4.85026e-07
Mrps27	2.13469e-11	0.5681	0.416	0.325	4.94372e-07
Wnt6	2.13991e-11	-0.44272	0.066	0.12	4.95582e-07
Trim37	2.19721e-11	0.239705	0.83	0.867	5.08853e-07
Chn2	2.22176e-11	0.473372	0.455	0.369	5.14538e-07
Creg1	2.26493e-11	-0.206176	0.415	0.474	5.24534e-07
Arfrp1	2.28472e-11	-0.327508	0.433	0.502	5.29119e-07
Ddc	2.29237e-11	0.757002	0.223	0.147	5.3089e-07
Tuba3a	2.30924e-11	-0.163588	0.754	0.799	5.34798e-07
Golga4	2.31799e-11	0.289425	0.786	0.782	5.36824e-07
Cachd1	2.34791e-11	0.44843	0.623	0.553	5.43753e-07
Ice2	2.42274e-11	0.386118	0.636	0.58	5.61083e-07
Spp1	2.43035e-11	0.524013	0.218	0.139	5.62846e-07
Abcb7	2.49076e-11	0.361797	0.745	0.726	5.76836e-07
Vill	2.56852e-11	-0.739843	0.059	0.111	5.94844e-07
Ehmt1	2.65402e-11	0.266222	0.818	0.848	6.14645e-07
Erbin	2.84956e-11	0.405095	0.714	0.677	6.59931e-07
Rb1cc1	2.94174e-11	0.306946	0.756	0.738	6.81277e-07
Nsd1	2.97428e-11	0.239299	0.826	0.858	6.88814e-07
Gm37245	3.25864e-11	0.654496	0.196	0.124	7.54668e-07
Surf4	3.27037e-11	-0.15657	0.688	0.738	7.57386e-07
Rce1	3.28044e-11	-0.398447	0.364	0.432	7.59717e-07
Rsrp1	3.32203e-11	-0.172223	0.775	0.829	7.69349e-07
Snf8	3.32319e-11	-0.16289	0.651	0.715	7.69617e-07
Magi1	3.3731e-11	0.338834	0.835	0.877	7.81177e-07
Rnf219	3.4826e-11	0.457721	0.514	0.432	8.06535e-07
Prdm5	3.49156e-11	0.445231	0.571	0.486	8.08611e-07
Agap1	3.54873e-11	0.284611	0.814	0.853	8.2185e-07
Ptprz1	3.58355e-11	0.826684	0.146	0.084	8.29915e-07
Rps6kc1	3.70638e-11	0.38249	0.275	0.193	8.5836e-07
E2f3	3.79315e-11	0.366139	0.627	0.553	8.78455e-07
Ryr2	3.95527e-11	0.372845	0.617	0.514	9.16001e-07
Eif3c	4.05404e-11	0.226289	0.911	0.938	9.38876e-07
Ndufa10	4.07749e-11	-0.174643	0.703	0.757	9.44306e-07
Dync1li2	4.08389e-11	0.312772	0.496	0.4	9.45789e-07
Kmt2c	4.14019e-11	0.271268	0.83	0.87	9.58827e-07
Chuk	4.2993e-11	0.39005	0.727	0.697	9.95675e-07
Nat9	4.32016e-11	-0.831667	0.163	0.233	1.00051e-06
Mrpl13	4.35559e-11	-0.225906	0.641	0.697	1.00871e-06
4930522L14Rik	4.37998e-11	0.654797	0.203	0.131	1.01436e-06
Tsta3	4.40654e-11	-0.594698	0.241	0.314	1.02051e-06
Plxdc2	4.42097e-11	0.432257	0.651	0.584	1.02385e-06
Utp20	4.43557e-11	0.391126	0.689	0.639	1.02723e-06
Sod2	4.46894e-11	-0.178193	0.793	0.831	1.03496e-06
Hspb11	4.51556e-11	-0.243015	0.635	0.7	1.04576e-06
Zfp977	4.51955e-11	1.03122	0.131	0.073	1.04668e-06
Timm50	4.53529e-11	-0.21462	0.593	0.66	1.05033e-06
2610021A01Rik	4.58708e-11	0.57684	0.299	0.215	1.06232e-06
Clic1	4.62885e-11	-0.427792	0.414	0.478	1.07199e-06
Epc2	4.73002e-11	0.416384	0.577	0.497	1.09543e-06
Gigyf2	4.90027e-11	0.287822	0.803	0.83	1.13485e-06
Rorc	4.92868e-11	-1.32567	0.016	0.047	1.14143e-06
Ect2	4.98799e-11	0.37716	0.746	0.736	1.15517e-06
Ube2s	4.99029e-11	-0.176635	0.896	0.928	1.1557e-06
Ndufa4	5.01118e-11	-0.104924	0.903	0.938	1.16054e-06
Mid1	5.11141e-11	0.688322	0.233	0.156	1.18375e-06
Zfp827	5.12799e-11	0.686429	0.239	0.161	1.18759e-06
Lef1	5.19584e-11	0.300381	0.766	0.765	1.2033e-06
Cdkn1a	5.24695e-11	0.560069	0.449	0.358	1.21514e-06
Blm	5.34952e-11	0.334932	0.741	0.726	1.2389e-06
Ptbp2	5.36416e-11	0.226323	0.819	0.847	1.24229e-06
Eva1b	5.40461e-11	-0.519842	0.281	0.347	1.25165e-06
Cfap52	5.61866e-11	-0.576919	0.066	0.12	1.30123e-06
Kxd1	5.63231e-11	-0.204685	0.595	0.658	1.30439e-06
Slc25a33	5.80365e-11	-0.379108	0.507	0.577	1.34407e-06
Adcy5	5.88088e-11	0.766345	0.156	0.093	1.36195e-06
Dzip1	5.98666e-11	0.792919	0.282	0.203	1.38645e-06
Gm11808	6.08788e-11	-0.353111	0.459	0.518	1.40989e-06
Brd4	6.1139e-11	0.23432	0.829	0.858	1.41592e-06
Ubap2	6.16983e-11	0.360218	0.8	0.8	1.42887e-06
Hells	6.2362e-11	0.124505	0.963	0.978	1.44424e-06
Rps27l	6.25887e-11	-0.107703	0.948	0.961	1.44949e-06
Cd79a	6.56113e-11	-1.3541	0.023	0.059	1.51949e-06
Fkbp4	6.60867e-11	-0.122582	0.821	0.869	1.5305e-06
Evi5	6.73127e-11	0.269863	0.812	0.839	1.55889e-06
Bod1l	7.15638e-11	0.283655	0.829	0.849	1.65734e-06
Csf2ra	7.48173e-11	-0.728314	0.177	0.247	1.73269e-06
Plac9b	7.51591e-11	-1.11811	0.043	0.088	1.74061e-06
Wbp1	7.53678e-11	-0.527708	0.266	0.335	1.74544e-06
Wwp1	7.83097e-11	0.317552	0.766	0.753	1.81357e-06
Lamc1	7.9692e-11	0.355142	0.624	0.554	1.84559e-06
Sf3b1	7.99515e-11	0.214529	0.873	0.902	1.8516e-06
Gm3143	8.06706e-11	-0.89963	0.061	0.112	1.86825e-06
Ddx46	8.11405e-11	0.266274	0.837	0.849	1.87913e-06
E430024I08Rik	8.20177e-11	0.678617	0.239	0.163	1.89945e-06
Dip2b	8.21438e-11	0.37257	0.741	0.707	1.90237e-06
S100a1	8.38833e-11	-0.45238	0.025	0.061	1.94265e-06
Mtx1	8.39247e-11	-0.371261	0.341	0.413	1.94361e-06
Arpp19	8.81851e-11	-0.110176	0.839	0.901	2.04228e-06
Cyb5r1	8.88183e-11	-0.349965	0.199	0.272	2.05694e-06
Oaz2	9.59907e-11	-0.279787	0.638	0.697	2.22305e-06
Rhox6	9.60063e-11	-0.174322	0.807	0.851	2.22341e-06
Neto2	9.63916e-11	0.348225	0.651	0.599	2.23233e-06
Mtfr1l	9.79562e-11	-0.166863	0.581	0.638	2.26857e-06
Klhl23	9.86135e-11	0.39592	0.401	0.298	2.28379e-06
Hook3	1.02112e-10	0.398148	0.682	0.621	2.36481e-06
Crot	1.0298e-10	0.527882	0.495	0.41	2.38492e-06
Bc1	1.03087e-10	2.02897	0.035	0.007	2.38738e-06
Polr2f	1.06323e-10	-0.126502	0.79	0.836	2.46234e-06
Helz	1.06585e-10	0.253864	0.806	0.82	2.46841e-06
Ilk	1.07091e-10	-0.409061	0.414	0.479	2.48012e-06
Phf3	1.08447e-10	0.33122	0.763	0.738	2.51153e-06
Grip1	1.08863e-10	0.331136	0.825	0.87	2.52116e-06
Mlf1	1.10298e-10	-0.458358	0.335	0.413	2.5544e-06
Tbc1d5	1.11096e-10	0.250845	0.826	0.885	2.57288e-06
Dnlz	1.12881e-10	-0.349598	0.28	0.353	2.61421e-06
Igf2r	1.13975e-10	0.346709	0.745	0.721	2.63955e-06
Rab5b	1.14256e-10	-0.247058	0.519	0.597	2.64606e-06
Kctd14	1.16436e-10	-0.366608	0.165	0.24	2.69654e-06
Zfp60	1.16775e-10	0.59313	0.352	0.267	2.70438e-06
Ciao2a	1.17715e-10	-0.109821	0.616	0.665	2.72616e-06
Pgp	1.19723e-10	-0.185633	0.675	0.73	2.77268e-06
Dcp2	1.21245e-10	0.549268	0.553	0.479	2.80791e-06
Ubxn2a	1.23016e-10	0.385722	0.627	0.569	2.84893e-06
Lancl1	1.2344e-10	-0.254938	0.509	0.576	2.85876e-06
Sh3rf1	1.23704e-10	0.494141	0.558	0.482	2.86486e-06
Galnt10	1.24184e-10	0.619055	0.271	0.196	2.87598e-06
Nars	1.25963e-10	0.550019	0.716	0.686	2.91717e-06
Ccdc88c	1.27453e-10	0.427494	0.424	0.336	2.95169e-06
Rai1	1.2876e-10	0.308479	0.663	0.608	2.98195e-06
Tmem185a	1.30448e-10	-0.389452	0.413	0.478	3.02104e-06
Ankrd9	1.32588e-10	-0.375635	0.165	0.234	3.07061e-06
Aspscr1	1.33661e-10	-0.372186	0.528	0.593	3.09546e-06
Spcs1	1.39018e-10	-0.491821	0.423	0.473	3.21952e-06
U2af1l4	1.39144e-10	-0.265994	0.515	0.586	3.22243e-06
Gm17067	1.39296e-10	0.65101	0.162	0.099	3.22596e-06
Macrod1	1.43716e-10	-0.245158	0.452	0.535	3.32833e-06
Pomp	1.44439e-10	-0.123455	0.78	0.823	3.34507e-06
Prkar2b	1.46113e-10	0.374071	0.668	0.614	3.38383e-06
Hpse2	1.48999e-10	-0.485189	0.336	0.413	3.45068e-06
Atp2a2	1.49541e-10	0.280224	0.8	0.813	3.46323e-06
Hagh	1.53292e-10	-0.172753	0.572	0.637	3.5501e-06
Egr1	1.58667e-10	-0.351223	0.294	0.377	3.67458e-06
Gipc1	1.59423e-10	-0.311263	0.532	0.586	3.69209e-06
Krtcap3	1.59716e-10	-0.561548	0.306	0.381	3.69887e-06
Aldh1a1	1.59852e-10	-0.481584	0.073	0.126	3.70202e-06
Mboat7	1.60269e-10	-0.312846	0.395	0.465	3.71168e-06
Stag2	1.60347e-10	0.417743	0.63	0.567	3.71348e-06
Tm2d1	1.62678e-10	-0.238188	0.626	0.679	3.76746e-06
Hist1h2ah	1.63755e-10	1.19816	0.106	0.055	3.7924e-06
Zkscan14	1.66657e-10	-0.64804	0.145	0.213	3.85961e-06
Mbd3	1.71887e-10	-0.285045	0.509	0.575	3.98074e-06
Tmsb4x	1.73024e-10	-0.290206	0.295	0.388	4.00707e-06
Cd63	1.78041e-10	-0.253695	0.511	0.572	4.12324e-06
Prdm6	1.82039e-10	0.651175	0.171	0.107	4.21584e-06
Psme4	1.84312e-10	0.271136	0.797	0.808	4.26849e-06
Pkd2	1.89001e-10	0.268091	0.52	0.417	4.37708e-06
Hivep1	1.89916e-10	0.365873	0.552	0.468	4.39826e-06
Vamp8	1.91526e-10	-0.55005	0.186	0.252	4.43556e-06
Atp5g2	1.91949e-10	-0.108179	0.901	0.913	4.44536e-06
A230072C01Rik	1.94918e-10	0.429093	0.25	0.173	4.51412e-06
Ythdf3	1.96109e-10	0.287418	0.755	0.74	4.54168e-06
Hltf	1.97991e-10	0.413649	0.598	0.53	4.58527e-06
Mettl26	2.049e-10	-0.374094	0.345	0.418	4.74528e-06
Dtd1	2.05244e-10	0.406231	0.588	0.52	4.75325e-06
Rbfox2	2.13813e-10	0.28963	0.835	0.859	4.95169e-06
Rarres2	2.15248e-10	-0.802428	0.007	0.032	4.98493e-06
Tmem45b	2.19003e-10	-2.59682	0.004	0.024	5.07189e-06
Tsc22d1	2.24957e-10	0.35088	0.814	0.829	5.20977e-06
Cast	2.25021e-10	0.40651	0.555	0.484	5.21127e-06
Kars	2.27645e-10	-0.291853	0.566	0.625	5.27203e-06
Ltv1	2.27965e-10	-0.16664	0.641	0.695	5.27943e-06
Ctnnd2	2.34401e-10	0.445491	0.607	0.551	5.42849e-06
Cyth2	2.35592e-10	-0.15693	0.563	0.61	5.45608e-06
Ercc6l2	2.35754e-10	0.31538	0.711	0.673	5.45982e-06
2510009E07Rik	2.45415e-10	0.400293	0.329	0.245	5.68356e-06
Nop14	2.45959e-10	0.356741	0.738	0.706	5.69616e-06
Taf7l	2.46361e-10	-0.252133	0.447	0.527	5.70547e-06
Mastl	2.47772e-10	0.423321	0.504	0.42	5.73815e-06
Gsk3b	2.50001e-10	0.318205	0.78	0.773	5.78978e-06
Polr2g	2.50032e-10	-0.139965	0.751	0.79	5.79049e-06
Txndc17	2.52006e-10	-0.123576	0.743	0.777	5.83621e-06
1810037I17Rik	2.63384e-10	-0.119968	0.685	0.747	6.09971e-06
Hs3st4	2.647e-10	0.484462	0.481	0.405	6.1302e-06
Ctsa	2.65051e-10	-0.98618	0.105	0.162	6.13832e-06
Zmat5	2.68828e-10	-0.480481	0.396	0.47	6.22578e-06
Fer	2.69329e-10	0.335254	0.741	0.719	6.23738e-06
Clock	2.77467e-10	0.277165	0.767	0.758	6.42585e-06
Ola1	2.7885e-10	0.353747	0.726	0.699	6.45788e-06
Ago2	2.80265e-10	0.359127	0.583	0.509	6.49066e-06
Cops5	2.92352e-10	-0.175773	0.679	0.734	6.77059e-06
Tceanc	2.95839e-10	0.478462	0.423	0.347	6.85134e-06
Pdrg1	2.96236e-10	-0.597195	0.28	0.344	6.86052e-06
Med12l	2.98446e-10	0.33476	0.678	0.621	6.91172e-06
Cep112	3.08495e-10	0.321785	0.781	0.791	7.14443e-06
Cox5a	3.09762e-10	-0.135828	0.91	0.932	7.17379e-06
Fdx2	3.12589e-10	-0.261668	0.442	0.51	7.23924e-06
Mrpl24	3.12684e-10	-0.118106	0.742	0.788	7.24146e-06
Zfp981	3.12714e-10	0.794326	0.197	0.13	7.24215e-06
Trappc2l	3.16744e-10	-0.440219	0.342	0.407	7.33547e-06
Fhit	3.16746e-10	0.48006	0.711	0.687	7.33551e-06
Arhgap28	3.21498e-10	0.503671	0.46	0.376	7.44557e-06
Rsf1	3.32299e-10	0.326587	0.766	0.738	7.69571e-06
Akr1b3	3.35606e-10	-0.248045	0.572	0.637	7.77231e-06
Ctla4	3.36166e-10	1.07557	0.098	0.05	7.78526e-06
Kif11	3.36328e-10	0.482812	0.693	0.661	7.78902e-06
Flot1	3.39287e-10	-0.184605	0.335	0.408	7.85754e-06
Nbeal1	3.48336e-10	0.298252	0.775	0.771	8.06711e-06
Pitpnm2	3.53192e-10	0.462155	0.42	0.336	8.17957e-06
Senp3	3.5354e-10	-0.160245	0.625	0.689	8.18763e-06
Copz2	3.59728e-10	-0.941926	0.075	0.124	8.33094e-06
Nr6a1	3.65483e-10	0.172751	0.855	0.914	8.46423e-06
Got1l1	3.69082e-10	-0.64634	0.14	0.204	8.54756e-06
Ankib1	3.79096e-10	0.316776	0.742	0.721	8.77948e-06
Aimp2	3.79216e-10	-0.410442	0.378	0.446	8.78227e-06
Ppp2r2a	3.79288e-10	0.300128	0.769	0.749	8.78394e-06
Borcs8	3.81026e-10	-0.683638	0.222	0.29	8.82417e-06
Btbd11	3.89094e-10	0.746397	0.183	0.117	9.01103e-06
Pde6d	3.95147e-10	-0.216826	0.691	0.743	9.1512e-06
Hcfc1	3.96078e-10	0.348179	0.767	0.753	9.17277e-06
Serbp1	4.18014e-10	0.155251	0.926	0.95	9.68079e-06
Depdc1a	4.18764e-10	0.629577	0.287	0.207	9.69817e-06
Dhx36	4.41279e-10	0.456875	0.558	0.493	1.02196e-05
Wdr18	4.45429e-10	-0.185757	0.597	0.655	1.03157e-05
Pim3	4.51624e-10	-0.438735	0.327	0.388	1.04592e-05
Acaa2	4.5654e-10	-0.47936	0.222	0.293	1.0573e-05
Ctsf	4.61067e-10	-0.673788	0.197	0.268	1.06778e-05
Pdgfa	4.62999e-10	-0.227152	0.598	0.659	1.07226e-05
Tbc1d15	4.64596e-10	0.369976	0.639	0.575	1.07596e-05
Arih1	4.70669e-10	0.22136	0.833	0.876	1.09002e-05
Arpc5l	4.72089e-10	-0.137936	0.652	0.706	1.09331e-05
Gpank1	4.72224e-10	-0.545617	0.277	0.349	1.09362e-05
Rpl9-ps6	4.88579e-10	0.659458	0.324	0.247	1.1315e-05
Tdg	5.04089e-10	0.450649	0.356	0.274	1.16742e-05
Emc3	5.0638e-10	0.418715	0.516	0.443	1.17273e-05
Zfp280d	5.12368e-10	0.324537	0.77	0.781	1.18659e-05
S100a10	5.2301e-10	-0.246425	0.177	0.253	1.21124e-05
Nptn	5.28215e-10	0.292142	0.786	0.787	1.22329e-05
Tmem134	5.43475e-10	-0.270951	0.5	0.562	1.25863e-05
Cdk2ap2	5.51938e-10	-0.21592	0.684	0.735	1.27823e-05
Ddx1	5.52596e-10	0.28709	0.801	0.821	1.27976e-05
Dennd6a	5.54064e-10	0.361626	0.578	0.495	1.28316e-05
Kpnb1	5.64715e-10	0.35094	0.802	0.799	1.30782e-05
Flywch2	5.70474e-10	-0.336526	0.263	0.338	1.32116e-05
Hacd3	5.74486e-10	0.419324	0.668	0.613	1.33045e-05
Sash1	5.77928e-10	0.387664	0.614	0.544	1.33842e-05
Fam76b	5.79546e-10	0.447829	0.565	0.497	1.34217e-05
Gab2	5.81122e-10	0.312848	0.781	0.801	1.34582e-05
Acta2	5.83488e-10	-1.0187	0.034	0.073	1.3513e-05
Hist1h2bm	5.89899e-10	0.859669	0.249	0.175	1.36615e-05
Chchd6	5.91618e-10	-0.16519	0.646	0.716	1.37013e-05
Hdgfl2	5.93987e-10	-0.219475	0.668	0.733	1.37561e-05
Nudt6	5.94394e-10	-0.5974	0.226	0.298	1.37656e-05
Grik3	6.04165e-10	0.556803	0.256	0.182	1.39919e-05
Utrn	6.14747e-10	0.372975	0.753	0.721	1.42369e-05
Qk	6.23573e-10	0.215453	0.833	0.878	1.44413e-05
Hist1h2ac	6.33666e-10	0.631187	0.212	0.142	1.46751e-05
Vcan	6.37795e-10	1.25989	0.093	0.046	1.47707e-05
Hist1h2ab	6.49235e-10	1.01588	0.318	0.24	1.50356e-05
Lzts2	6.52374e-10	-0.440595	0.401	0.473	1.51083e-05
Tmem205	6.5517e-10	-0.32884	0.243	0.311	1.51731e-05
Vps41	6.55772e-10	0.305217	0.777	0.768	1.5187e-05
Hnrnpm	6.57093e-10	0.227706	0.86	0.894	1.52176e-05
Slc25a3	6.70688e-10	-0.141489	0.825	0.88	1.55325e-05
Fbxo6	6.71454e-10	-0.20992	0.428	0.496	1.55502e-05
Tprgl	6.87756e-10	-0.525092	0.267	0.334	1.59277e-05
Nudt19	7.13016e-10	-0.185956	0.48	0.554	1.65127e-05
Xlr3b	7.1955e-10	-0.315327	0.278	0.352	1.66641e-05
Pdcd10	7.22511e-10	0.423385	0.759	0.739	1.67326e-05
Pcsk6	7.42353e-10	0.309801	0.498	0.409	1.71921e-05
Nipa2	7.46201e-10	0.457683	0.599	0.529	1.72813e-05
Sos1	7.5979e-10	0.327808	0.726	0.696	1.7596e-05
Gm7292	7.8065e-10	-2.37281	0.005	0.025	1.80791e-05
Sdhc	7.84878e-10	-0.12787	0.736	0.776	1.8177e-05
Saysd1	8.07664e-10	-0.328485	0.376	0.447	1.87047e-05
Rest	8.20113e-10	0.368895	0.752	0.714	1.8993e-05
Map2	8.22638e-10	0.43568	0.472	0.387	1.90515e-05
Rsph9	8.38063e-10	-0.785183	0.065	0.114	1.94087e-05
Mga	8.39852e-10	0.224835	0.817	0.852	1.94501e-05
Golm1	8.42274e-10	0.819818	0.296	0.222	1.95062e-05
Polr3c	8.7946e-10	-0.311923	0.473	0.542	2.03674e-05
Ercc6l	8.81922e-10	0.464111	0.587	0.524	2.04244e-05
Senp6	9.06007e-10	0.208351	0.848	0.89	2.09822e-05
Cfc1	9.14394e-10	-0.875996	0.031	0.069	2.11764e-05
Dzip3	9.2342e-10	0.229784	0.838	0.886	2.13855e-05
Sh3bp4	9.34232e-10	-0.357065	0.166	0.232	2.16359e-05
Bex3	9.38001e-10	-0.105597	0.747	0.799	2.17232e-05
Cutc	9.60596e-10	-0.356147	0.354	0.433	2.22464e-05
Tmbim4	9.81397e-10	-0.238088	0.53	0.588	2.27282e-05
Ptp4a3	9.84184e-10	-0.507114	0.266	0.337	2.27927e-05
Gli3	9.92815e-10	0.301831	0.774	0.781	2.29926e-05
Tex9	1.03358e-09	0.511954	0.513	0.437	2.39367e-05
Vamp3	1.03855e-09	-0.128945	0.744	0.799	2.40519e-05
Rfx8	1.05094e-09	-0.608464	0.105	0.164	2.43388e-05
Farsa	1.05839e-09	-0.210774	0.591	0.651	2.45113e-05
Nsmce1	1.08164e-09	-0.234066	0.532	0.581	2.50497e-05
Ate1	1.08761e-09	0.415493	0.619	0.566	2.51879e-05
Cox6a1	1.09322e-09	-0.108326	0.794	0.849	2.53178e-05
Id4	1.20489e-09	-0.288208	0.311	0.385	2.79041e-05
Mlf2	1.2159e-09	-0.1972	0.521	0.571	2.81589e-05
Dclre1a	1.22614e-09	0.440343	0.203	0.136	2.83962e-05
Olfm2	1.28291e-09	0.60329	0.286	0.213	2.97108e-05
Isyna1	1.31235e-09	-0.159157	0.491	0.54	3.03928e-05
Mtss1	1.31457e-09	0.429208	0.548	0.478	3.0444e-05
Hormad1	1.31679e-09	0.333988	0.777	0.762	3.04956e-05
Psap	1.31725e-09	-0.184679	0.712	0.762	3.05061e-05
Gm36595	1.31887e-09	-2.41464	0.007	0.029	3.05437e-05
Nfe2l1	1.32283e-09	0.278138	0.704	0.668	3.06354e-05
Impact	1.3501e-09	0.620426	0.298	0.222	3.1267e-05
B3galt1	1.35959e-09	0.4846	0.517	0.437	3.14868e-05
8030474K03Rik	1.36678e-09	-0.237847	0.503	0.571	3.16533e-05
Nrtn	1.42764e-09	-0.265801	0.259	0.331	3.30626e-05
Aig1	1.44514e-09	0.490981	0.426	0.354	3.34679e-05
Hist1h4c	1.45768e-09	0.675261	0.331	0.252	3.37585e-05
Pou2f1	1.46217e-09	0.289206	0.779	0.795	3.38624e-05
Noc3l	1.46793e-09	0.550989	0.47	0.391	3.39958e-05
Gpaa1	1.47672e-09	-0.359426	0.302	0.374	3.41994e-05
Amd2	1.4907e-09	-1.6365	0.024	0.057	3.45232e-05
Mapkap1	1.49485e-09	0.25683	0.804	0.812	3.46193e-05
Zfand3	1.5384e-09	0.223945	0.829	0.872	3.56277e-05
Stub1	1.54677e-09	-0.200184	0.527	0.579	3.58217e-05
Arhgap29	1.58417e-09	0.412296	0.693	0.63	3.66877e-05
Ncoa2	1.58747e-09	0.249534	0.805	0.84	3.67643e-05
Stxbp2	1.58996e-09	-0.712014	0.17	0.233	3.68218e-05
Kpna3	1.61212e-09	0.267815	0.802	0.827	3.73351e-05
Eif1ad	1.61411e-09	-0.277037	0.554	0.614	3.73813e-05
Dynlt1b	1.62013e-09	0.811347	0.111	0.062	3.75205e-05
Kdm3b	1.66874e-09	0.350411	0.684	0.636	3.86463e-05
Mib1	1.69e-09	0.290233	0.782	0.796	3.91386e-05
Akap12	1.69701e-09	0.3716	0.474	0.388	3.9301e-05
Egln2	1.73438e-09	-0.236973	0.389	0.454	4.01665e-05
Tmed9	1.73514e-09	-0.148205	0.743	0.773	4.01842e-05
Herc3	1.78656e-09	0.368178	0.61	0.553	4.13749e-05
Gas7	1.80914e-09	0.385934	0.4	0.314	4.18979e-05
Ctdspl2	1.8487e-09	0.325357	0.753	0.727	4.28141e-05
Zfp84	1.85072e-09	0.347777	0.215	0.144	4.28608e-05
Cep164	1.87962e-09	-0.327637	0.55	0.612	4.35302e-05
Trim33	1.89544e-09	0.231953	0.775	0.786	4.38964e-05
Sms	1.96137e-09	0.220715	0.864	0.892	4.54233e-05
Tmem259	1.96642e-09	-0.450076	0.272	0.343	4.55402e-05
Haus3	2.00078e-09	0.329495	0.625	0.575	4.63361e-05
Rbm26	2.01224e-09	0.268656	0.798	0.816	4.66014e-05
Zfp800	2.01901e-09	0.387769	0.623	0.572	4.67583e-05
Ints5	2.02223e-09	-0.475814	0.338	0.405	4.68327e-05
Clip1	2.02473e-09	0.348624	0.53	0.45	4.68906e-05
Dek	2.03219e-09	0.20414	0.871	0.9	4.70636e-05
Wnt3	2.04016e-09	-1.05389	0.059	0.105	4.7248e-05
Fam169a	2.08867e-09	0.287844	0.714	0.704	4.83714e-05
C330024D21Rik	2.0965e-09	0.884907	0.068	0.03	4.85528e-05
Tpd52	2.09669e-09	0.381262	0.588	0.521	4.85572e-05
Tmem59	2.21393e-09	-0.114441	0.693	0.738	5.12725e-05
Inca1	2.23964e-09	-0.49537	0.303	0.375	5.18679e-05
Rtkn2	2.2399e-09	0.493513	0.393	0.313	5.18738e-05
Add3	2.24825e-09	0.362196	0.699	0.675	5.20672e-05
Atp6v0e	2.24928e-09	-0.305912	0.517	0.567	5.2091e-05
Txnrd1	2.27395e-09	0.511085	0.519	0.445	5.26625e-05
Cplane1	2.33855e-09	0.271074	0.812	0.836	5.41584e-05
Fzd10	2.37054e-09	0.521348	0.168	0.109	5.48994e-05
Tomm5	2.38579e-09	-0.182557	0.495	0.542	5.52526e-05
Rnf212	2.56252e-09	-0.545322	0.211	0.28	5.93455e-05
Bag6	2.59552e-09	-0.278481	0.521	0.57	6.01096e-05
Nrd1	2.59665e-09	0.344314	0.733	0.693	6.01358e-05
Mpv17l2	2.64139e-09	-0.344126	0.32	0.392	6.1172e-05
Dhps	2.64517e-09	-0.307161	0.515	0.584	6.12596e-05
Fubp3	2.65913e-09	0.514023	0.539	0.458	6.15829e-05
Exoc4	2.70901e-09	0.244751	0.831	0.888	6.27379e-05
B9d2	2.73753e-09	-0.608399	0.126	0.184	6.33985e-05
Zfp644	2.75183e-09	0.304737	0.798	0.8	6.37295e-05
Dusp9	2.86693e-09	0.278061	0.818	0.813	6.63952e-05
Rsrc2	2.87454e-09	0.255296	0.817	0.824	6.65715e-05
Bckdha	2.88913e-09	-0.201344	0.437	0.51	6.69094e-05
Rap1gds1	2.9745e-09	0.297046	0.747	0.731	6.88864e-05
Kras	3.00123e-09	0.306737	0.798	0.808	6.95055e-05
Gm14124	3.00496e-09	0.447778	0.203	0.137	6.95918e-05
Poldip2	3.0095e-09	-0.151316	0.637	0.69	6.9697e-05
Tshz2	3.0201e-09	-0.242885	0.108	0.168	6.99425e-05
Edem3	3.03848e-09	0.398115	0.57	0.492	7.03682e-05
AU041133	3.04086e-09	0.568748	0.173	0.112	7.04232e-05
Xxylt1	3.08725e-09	0.504018	0.28	0.208	7.14976e-05
Bdp1	3.13192e-09	0.325215	0.71	0.68	7.2532e-05
Rnf217	3.13427e-09	0.392551	0.585	0.521	7.25865e-05
Mrps18b	3.17342e-09	-0.396475	0.371	0.442	7.34932e-05
Thumpd1	3.17536e-09	0.39373	0.675	0.643	7.35381e-05
Arhgap42	3.22509e-09	0.374348	0.697	0.628	7.46898e-05
Ptar1	3.22525e-09	0.536988	0.29	0.216	7.46936e-05
Dlg5	3.22679e-09	0.447438	0.372	0.291	7.47292e-05
Ccdc124	3.35243e-09	-0.220253	0.541	0.594	7.7639e-05
Bloc1s6	3.3633e-09	0.718006	0.259	0.186	7.78907e-05
Serpinf1	3.36715e-09	-1.07308	0.08	0.128	7.79798e-05
Fancm	3.45309e-09	0.435792	0.479	0.4	7.99702e-05
Polr2c	3.49121e-09	-0.150085	0.62	0.668	8.08529e-05
Plod2	3.5134e-09	0.394258	0.481	0.402	8.13669e-05
Acvr2a	3.53633e-09	0.399586	0.576	0.514	8.18978e-05
Col6a2	3.59108e-09	-0.566215	0.037	0.074	8.31657e-05
Sdf2l1	3.63016e-09	-0.297718	0.41	0.476	8.40708e-05
Atp1b1	3.64728e-09	0.533073	0.569	0.49	8.44673e-05
Ift27	3.66009e-09	-0.203964	0.324	0.395	8.4764e-05
Ccdc34	3.77916e-09	-0.129769	0.715	0.776	8.75217e-05
Mrpl35	3.80693e-09	-0.105853	0.665	0.727	8.81648e-05
Gbx1	3.80717e-09	0.865725	0.199	0.137	8.81703e-05
Zmym2	3.87564e-09	0.318428	0.757	0.739	8.9756e-05
Oat	3.94692e-09	-0.118636	0.577	0.622	9.14067e-05
BC003965	4.01428e-09	-0.101716	0.457	0.521	9.29666e-05
Pdcd2	4.01956e-09	-0.297688	0.458	0.529	9.30891e-05
Abca2	4.09144e-09	-0.519547	0.313	0.385	9.47537e-05
Hist2h2aa1	4.11201e-09	0.997033	0.153	0.096	9.52299e-05
Cdh2	4.15697e-09	0.341891	0.634	0.582	9.62712e-05
Slc35g1	4.2151e-09	0.506881	0.312	0.236	9.76175e-05
Rps6ka3	4.28175e-09	0.292706	0.791	0.798	9.91611e-05
Orai3	4.28559e-09	-0.29991	0.291	0.361	9.92501e-05
Trim28	4.31265e-09	-0.151162	0.831	0.888	9.98767e-05
Mapk4	4.33407e-09	1.16008	0.123	0.073	0.000100373
Son	4.34895e-09	0.151557	0.882	0.922	0.000100717
Dcun1d1	4.3813e-09	0.351981	0.647	0.583	0.000101466
Ric8b	4.41071e-09	0.427357	0.544	0.467	0.000102148
Ctcf	4.4189e-09	0.337505	0.679	0.643	0.000102337
Agps	4.42544e-09	0.298257	0.713	0.689	0.000102489
Rtn4rl1	4.49211e-09	0.669703	0.23	0.163	0.000104033
Gstm6	4.51004e-09	-0.495805	0.229	0.29	0.000104448
Mei1	4.64885e-09	-0.575328	0.195	0.26	0.000107663
Trappc6a	4.66366e-09	-0.704387	0.194	0.254	0.000108006
Med21	4.69338e-09	-0.181157	0.827	0.883	0.000108694
Atp6ap1	4.70958e-09	-0.331735	0.53	0.586	0.000109069
Bst2	4.76578e-09	-0.236561	0.588	0.622	0.000110371
Plekha5	4.79392e-09	0.242305	0.753	0.74	0.000111022
Spc25	4.81255e-09	0.434477	0.66	0.612	0.000111454
Pla2g7	4.86972e-09	-0.437633	0.165	0.229	0.000112778
Lnpep	4.90572e-09	0.393944	0.696	0.65	0.000113611
Prps1l3	4.91911e-09	0.374445	0.177	0.116	0.000113922
Men1	4.92697e-09	-0.272812	0.401	0.471	0.000114104
Zglp1	5.0866e-09	-0.237433	0.385	0.453	0.000117801
Fbxo11	5.0997e-09	0.398591	0.729	0.7	0.000118104
Mphosph8	5.14017e-09	-0.147442	0.908	0.95	0.000119041
Rbp1	5.2354e-09	0.508376	0.442	0.358	0.000121247
D030018L15Rik	5.31781e-09	-3.9386	0	0.013	0.000123155
Foxn2	5.31932e-09	0.403398	0.64	0.599	0.00012319
Pclaf	5.37427e-09	0.276608	0.331	0.245	0.000124463
Cpne1	5.46884e-09	0.320527	0.733	0.702	0.000126653
Tsacc	5.4819e-09	-0.460616	0.324	0.396	0.000126955
Etfb	5.49688e-09	-0.157737	0.539	0.583	0.000127302
Dock1	5.55142e-09	0.337443	0.781	0.768	0.000128565
Egfem1	5.59368e-09	0.578691	0.366	0.298	0.000129544
Npc1	5.60533e-09	0.344019	0.652	0.611	0.000129814
Asap1	5.68736e-09	0.262351	0.804	0.832	0.000131714
Zfp943	5.79861e-09	0.365315	0.399	0.316	0.00013429
Xylt1	5.81047e-09	0.281327	0.514	0.434	0.000134565
Faf1	5.89065e-09	0.217996	0.821	0.865	0.000136422
Slc5a3	5.99853e-09	0.368722	0.363	0.286	0.00013892
Sbno1	6.08238e-09	0.210349	0.86	0.898	0.000140862
Anp32b	6.10241e-09	0.167752	0.929	0.941	0.000141326
Hadhb	6.13717e-09	-0.114064	0.63	0.682	0.000142131
Klhl32	6.16678e-09	0.50628	0.475	0.407	0.000142816
Nxpe4	6.25369e-09	0.35179	0.317	0.243	0.000144829
Fastk	6.34376e-09	-0.23466	0.579	0.619	0.000146915
Ebpl	6.46741e-09	-0.159173	0.735	0.784	0.000149779
Wbp2	6.50277e-09	-0.442718	0.295	0.358	0.000150598
H2-Ab1	6.52404e-09	-0.924472	0.06	0.105	0.00015109
Cenpp	6.5263e-09	0.26274	0.812	0.848	0.000151142
Fyttd1	6.67938e-09	0.29784	0.794	0.797	0.000154688
Zfp444	6.68754e-09	-0.40915	0.316	0.382	0.000154877
Man2a1	6.75808e-09	0.372663	0.504	0.422	0.00015651
Gm5091	6.86857e-09	-1.33654	0.03	0.064	0.000159069
Apeh	7.00171e-09	-0.323052	0.246	0.314	0.000162153
Nus1	7.02958e-09	0.365557	0.502	0.411	0.000162798
Nup160	7.05713e-09	0.222049	0.675	0.626	0.000163436
BC031181	7.08932e-09	-0.242913	0.517	0.568	0.000164182
Sh3rf3	7.10658e-09	0.41713	0.357	0.28	0.000164581
Kit	7.25584e-09	0.251082	0.714	0.663	0.000168038
Ube2k	7.35224e-09	0.173007	0.854	0.893	0.000170271
Rab24	7.42829e-09	-0.259651	0.519	0.579	0.000172032
Ppp1r12a	7.43607e-09	0.282415	0.806	0.827	0.000172212
Crybg3	7.50094e-09	0.825422	0.229	0.166	0.000173714
Scamp3	7.54193e-09	-0.303259	0.46	0.511	0.000174664
Hspb1	7.54316e-09	-0.309475	0.332	0.388	0.000174692
Rasal2	7.79333e-09	0.213181	0.825	0.874	0.000180486
Atg4b	7.96384e-09	-0.1883	0.583	0.636	0.000184434
Wdr74	7.97591e-09	-0.154655	0.423	0.49	0.000184714
4930469K13Rik	8.17742e-09	-1.3035	0.085	0.134	0.000189381
Rlf	8.26919e-09	0.323484	0.706	0.679	0.000191506
H2afy	8.27661e-09	-0.121132	0.879	0.917	0.000191678
Rab34	8.281e-09	-0.414693	0.22	0.284	0.00019178
Zfp979	8.28745e-09	0.670424	0.368	0.294	0.000191929
1810009A15Rik	8.33506e-09	0.878409	0.123	0.072	0.000193032
Tomm70a	8.42949e-09	0.311677	0.791	0.787	0.000195219
Krt7	8.5782e-09	0.677826	0.006	0.026	0.000198663
Eif2s2	8.63345e-09	0.222729	0.916	0.935	0.000199942
Pms1	8.66858e-09	0.249873	0.536	0.462	0.000200756
Imp3	8.74681e-09	-0.151599	0.563	0.614	0.000202567
Sp3	8.82826e-09	0.326797	0.653	0.604	0.000204454
B230307C23Rik	8.87169e-09	0.448459	0.238	0.168	0.000205459
Sass6	8.93622e-09	0.496906	0.403	0.33	0.000206954
Parn	9.04999e-09	0.396124	0.634	0.579	0.000209589
Lactb2	9.17433e-09	0.491926	0.496	0.43	0.000212468
Guf1	9.20953e-09	0.34221	0.387	0.308	0.000213284
Ranbp17	9.54516e-09	0.281534	0.796	0.829	0.000221056
Haus6	9.58509e-09	0.268402	0.646	0.588	0.000221981
Zmym1	9.6996e-09	0.396774	0.619	0.57	0.000224633
Carf	9.72196e-09	0.369787	0.453	0.372	0.000225151
Rbfox1	9.80036e-09	-0.128852	0.11	0.169	0.000226966
Mybbp1a	1.00351e-08	0.33655	0.704	0.671	0.000232403
Gpx4	1.01312e-08	-0.132025	0.779	0.829	0.00023463
Mrpl18	1.01748e-08	-0.100119	0.718	0.773	0.000235637
Spire1	1.02571e-08	0.37559	0.692	0.659	0.000237544
Rbfa	1.029e-08	-0.481459	0.302	0.362	0.000238307
Exoc2	1.03711e-08	0.33448	0.625	0.578	0.000240185
Pitpnc1	1.04565e-08	0.35926	0.685	0.645	0.000242161
Zfp593	1.04647e-08	-0.353056	0.215	0.279	0.000242352
Mapk3	1.04707e-08	-0.26906	0.31	0.375	0.000242491
Pcgf5	1.0507e-08	0.27175	0.777	0.779	0.000243331
Sh3pxd2a	1.05125e-08	0.359344	0.541	0.468	0.000243459
Slc9a9	1.06266e-08	1.32015	0.043	0.015	0.000246102
Terf1	1.06451e-08	0.283853	0.805	0.825	0.000246531
Banf2os	1.07981e-08	-2.5174	0.002	0.017	0.000250072
Dnajc18	1.09582e-08	-0.42357	0.273	0.342	0.00025378
Plaa	1.1135e-08	0.218842	0.844	0.871	0.000257876
Glis1	1.12951e-08	0.436995	0.384	0.309	0.000261583
Cnst	1.13119e-08	0.579713	0.211	0.146	0.000261973
Psmd8	1.14672e-08	-0.152363	0.651	0.693	0.00026557
Zfp24	1.14886e-08	0.448145	0.515	0.437	0.000266065
Zbtb6	1.15094e-08	0.532489	0.177	0.116	0.000266546
Ube2a	1.17557e-08	-0.10899	0.835	0.872	0.00027225
Diaph1	1.18586e-08	0.313834	0.733	0.729	0.000274633
Pten	1.18736e-08	0.26812	0.767	0.759	0.000274982
Xpot	1.19473e-08	0.298896	0.679	0.652	0.000276688
Rev1	1.22127e-08	0.284584	0.799	0.802	0.000282834
Nelfcd	1.22413e-08	-0.288424	0.475	0.545	0.000283497
Map4k5	1.2528e-08	0.370037	0.527	0.461	0.000290135
Mrpl49	1.25738e-08	-0.140864	0.453	0.512	0.000291197
Paip1	1.26324e-08	0.350288	0.634	0.58	0.000292553
Zfp59	1.26416e-08	0.896926	0.064	0.029	0.000292766
Ldb1	1.28731e-08	-0.217046	0.475	0.535	0.000298129
Tgif2	1.30241e-08	-0.268674	0.58	0.622	0.000301625
Ap1ar	1.32959e-08	0.44995	0.488	0.413	0.000307919
Gm6890	1.33271e-08	-1.24296	0.04	0.077	0.000308643
Atf6b	1.33522e-08	-0.298334	0.376	0.445	0.000309223
Kctd8	1.35219e-08	0.63512	0.215	0.151	0.000313153
Utp25	1.35445e-08	0.26218	0.398	0.319	0.000313678
Cntrl	1.35966e-08	0.360406	0.562	0.493	0.000314883
Cep85l	1.36932e-08	0.471452	0.439	0.365	0.00031712
Zfp942	1.3725e-08	0.341324	0.537	0.465	0.000317857
Acvr1b	1.38314e-08	0.583957	0.267	0.199	0.000320321
Rab5c	1.39662e-08	-0.183883	0.588	0.651	0.000323442
Mllt10	1.41601e-08	0.211611	0.82	0.875	0.000327933
Pum3	1.43665e-08	0.390272	0.722	0.691	0.000332714
Spata13	1.45421e-08	0.337	0.504	0.428	0.000336779
Med30	1.47571e-08	-0.178388	0.587	0.647	0.00034176
Btaf1	1.50071e-08	0.298094	0.749	0.737	0.000347548
Umad1	1.51503e-08	0.361847	0.536	0.461	0.000350867
Dlgap5	1.51626e-08	0.630821	0.428	0.356	0.00035115
Sh3kbp1	1.52053e-08	0.486412	0.272	0.204	0.000352139
Tars	1.52525e-08	0.475461	0.505	0.431	0.000353233
Gtf2h5	1.52834e-08	-0.114995	0.684	0.733	0.000353949
Yy1	1.55671e-08	0.342379	0.576	0.504	0.000360519
Arf6	1.58582e-08	-0.117009	0.462	0.512	0.000367261
Rpp25	1.5861e-08	-0.950476	0.096	0.145	0.000367326
Fam228b	1.5889e-08	0.380385	0.425	0.352	0.000367973
Vps50	1.62249e-08	0.334085	0.667	0.622	0.000375753
Phf14	1.62712e-08	0.238002	0.825	0.861	0.000376824
Polb	1.63596e-08	-0.125073	0.615	0.667	0.000378871
Xkr4	1.64248e-08	1.02876	0.125	0.075	0.000380383
Col4a3bp	1.7169e-08	0.305764	0.661	0.619	0.000397617
Imp4	1.73772e-08	-0.187304	0.446	0.509	0.00040244
Gucy1a1	1.75467e-08	0.669011	0.097	0.052	0.000406364
Sgsm3	1.77347e-08	-0.316036	0.443	0.511	0.000410717
Vps4a	1.787e-08	0.499849	0.485	0.414	0.000413852
Gxylt1	1.79834e-08	0.409325	0.435	0.358	0.000416476
Gm37494	1.79935e-08	0.501981	0.4	0.322	0.000416712
Gse1	1.81341e-08	0.360347	0.654	0.594	0.000419968
Ttc21b	1.81396e-08	0.417325	0.497	0.424	0.000420095
Prr19	1.82984e-08	-0.231873	0.255	0.32	0.000423773
Igf1r	1.86053e-08	-0.184952	0.768	0.825	0.00043088
Noc4l	1.87387e-08	-0.125705	0.472	0.534	0.00043397
Snx17	1.88052e-08	-0.307646	0.384	0.445	0.000435511
Abt1	1.89344e-08	-0.242565	0.42	0.484	0.000438503
St3gal3	1.89957e-08	0.328877	0.65	0.588	0.000439922
Ttc3	1.92555e-08	0.21457	0.868	0.91	0.000445939
Mapk1ip1l	1.99925e-08	0.431102	0.624	0.562	0.000463006
Mrps11	2.00114e-08	-0.206813	0.451	0.503	0.000463445
Thsd4	2.02928e-08	0.300424	0.511	0.44	0.000469961
Gm8797	2.03983e-08	0.855441	0.173	0.116	0.000472404
Nova1	2.04191e-08	0.49132	0.336	0.267	0.000472885
Hectd1	2.04193e-08	0.345792	0.77	0.769	0.000472891
Gadd45gip1	2.10626e-08	-0.168534	0.507	0.564	0.00048779
Nr5a2	2.15614e-08	0.316482	0.367	0.293	0.00049934
Micu3	2.18273e-08	0.326725	0.624	0.561	0.000505498
Swap70	2.20061e-08	0.364143	0.682	0.643	0.00050964
Phactr1	2.20708e-08	-0.882353	0.144	0.2	0.000511137
C8g	2.25015e-08	-0.315187	0.222	0.286	0.000521112
Ppm1j	2.30337e-08	-0.28276	0.092	0.142	0.000533438
Igf2bp1	2.31e-08	0.328462	0.699	0.683	0.000534972
Atp2c1	2.34999e-08	0.265829	0.764	0.77	0.000544234
Zfp426	2.35664e-08	0.380972	0.403	0.325	0.000545773
Aprt	2.41228e-08	-0.296673	0.509	0.548	0.00055866
Borcs7	2.42777e-08	-0.271464	0.37	0.428	0.000562247
Dip2a	2.46679e-08	0.365108	0.401	0.326	0.000571285
Btbd3	2.50951e-08	0.558992	0.351	0.281	0.000581176
Scd2	2.53945e-08	0.499678	0.626	0.576	0.000588112
Jak2	2.5575e-08	0.39077	0.485	0.409	0.000592291
Ltn1	2.56685e-08	0.31234	0.553	0.482	0.000594458
Mettl8	2.605e-08	0.381986	0.622	0.566	0.000603291
Acd	2.61716e-08	-0.409477	0.282	0.343	0.000606108
Pnisr	2.62927e-08	0.212931	0.829	0.872	0.000608913
Actr10	2.63361e-08	-0.11153	0.563	0.62	0.000609919
Oxsr1	2.63367e-08	0.347579	0.528	0.467	0.000609933
4930503L19Rik	2.70357e-08	0.474837	0.392	0.32	0.000626119
Zfp982	2.73955e-08	0.315851	0.215	0.151	0.000634453
Trnau1ap	2.74955e-08	-0.26221	0.512	0.557	0.000636769
Mtmr3	2.80803e-08	0.241808	0.792	0.8	0.000650311
Ivns1abp	2.85377e-08	0.28843	0.687	0.634	0.000660905
Tut4	2.86892e-08	0.210822	0.835	0.862	0.000664413
Kif21a	2.8697e-08	0.404507	0.519	0.452	0.000664595
Mcm7	2.87205e-08	-0.106052	0.771	0.812	0.000665139
Taf6	2.89446e-08	-0.160635	0.693	0.754	0.000670328
Hesx1	2.92518e-08	-1.95177	0.007	0.027	0.000677442
Tssc4	2.99547e-08	-0.468604	0.244	0.302	0.00069372
Ctdsp2	3.02035e-08	-0.294026	0.406	0.461	0.000699482
Fbxl6	3.03571e-08	-0.272544	0.358	0.422	0.00070304
Jtb	3.08177e-08	-0.259034	0.433	0.491	0.000713706
Crebbp	3.16598e-08	0.280637	0.795	0.824	0.00073321
Mcm4	3.27406e-08	0.407895	0.714	0.695	0.000758239
Atraid	3.30781e-08	-0.145589	0.477	0.528	0.000766057
Hmgn1	3.31587e-08	0.255884	0.888	0.892	0.000767922
Ldlrad3	3.33254e-08	0.47265	0.475	0.403	0.000771783
Dab2ip	3.34877e-08	0.308912	0.515	0.431	0.000775541
Qser1	3.37109e-08	0.28856	0.745	0.735	0.00078071
Mcf2l	3.40106e-08	0.338854	0.205	0.143	0.00078765
Arl15	3.4266e-08	0.310946	0.767	0.761	0.000793566
Gm45889	3.44316e-08	1.10723	0.124	0.074	0.000797402
Ino80d	3.45395e-08	0.400964	0.503	0.435	0.000799901
Ppip5k2	3.47878e-08	0.267181	0.552	0.479	0.00080565
Ubqln1	3.48025e-08	0.417369	0.665	0.62	0.00080599
Nln	3.49623e-08	0.445551	0.637	0.591	0.000809692
Eya2	3.51255e-08	-0.990036	0.071	0.115	0.000813472
Slc39a11	3.51445e-08	0.287322	0.464	0.382	0.000813911
Atp8b2	3.54157e-08	0.532731	0.147	0.094	0.000820192
Car5b	3.58675e-08	0.703896	0.155	0.101	0.000830655
Pard3	3.62589e-08	0.24924	0.774	0.771	0.00083972
mt-Nd2	3.63891e-08	0.249367	0.9	0.929	0.000842736
Tmem14c	3.69081e-08	-0.106693	0.706	0.748	0.000854754
Sdhd	3.69451e-08	-0.17832	0.489	0.532	0.000855611
Sh3bgrl	3.73677e-08	0.544661	0.212	0.15	0.000865397
Tmem87a	3.74278e-08	0.284867	0.644	0.589	0.00086679
Sorl1	3.75754e-08	0.686441	0.233	0.17	0.000870208
Xiap	3.76416e-08	0.339696	0.72	0.697	0.000871741
Rnf168	3.9016e-08	0.405435	0.538	0.475	0.000903573
Igfbp4	3.94104e-08	-0.380714	0.245	0.303	0.000912706
Znrd2	4.01809e-08	-0.436552	0.356	0.409	0.00093055
Dnmt1	4.05917e-08	0.223607	0.845	0.861	0.000940063
Gpx1	4.06905e-08	-0.116736	0.659	0.722	0.000942352
Enc1	4.09167e-08	-0.563424	0.231	0.292	0.000947589
BC051226	4.09617e-08	-0.382336	0.26	0.32	0.000948632
Nr6a1os	4.09797e-08	0.60558	0.122	0.074	0.00094905
Wdr3	4.11558e-08	0.432116	0.566	0.506	0.000953126
Slc16a10	4.13173e-08	0.4099	0.452	0.382	0.000956868
Clasp1	4.13621e-08	0.389701	0.613	0.571	0.000957904
Zfp423	4.17153e-08	0.461214	0.144	0.091	0.000966083
Spred1	4.18905e-08	0.317425	0.629	0.579	0.000970142
Exoc5	4.25051e-08	0.277379	0.736	0.721	0.000984376
Taf15	4.25898e-08	0.175653	0.818	0.849	0.000986337
Oip5	4.27069e-08	0.604853	0.248	0.183	0.000989048
Emd	4.32606e-08	-0.137522	0.757	0.791	0.00100187
Acot13	4.34573e-08	-0.302708	0.53	0.587	0.00100643
Rhox8	4.36933e-08	-0.543633	0.027	0.058	0.00101189
Map3k4	4.38405e-08	0.311682	0.723	0.709	0.0010153
Dalrd3	4.38972e-08	-0.579655	0.11	0.161	0.00101662
Zfpm2	4.45233e-08	0.147638	0.116	0.176	0.00103112
Ubald2	4.47135e-08	-0.419545	0.271	0.329	0.00103552
Zfp213	4.47413e-08	-0.323984	0.244	0.307	0.00103616
Coq8a	4.49621e-08	-0.441266	0.322	0.383	0.00104128
D130020L05Rik	4.51273e-08	-0.705778	0.108	0.158	0.0010451
Rhox13	4.52618e-08	-0.592338	0.117	0.168	0.00104822
Luc7l3	4.57205e-08	0.217313	0.851	0.883	0.00105884
Gstz1	4.60393e-08	-0.272267	0.405	0.468	0.00106622
Rnf216	4.6589e-08	0.155846	0.851	0.891	0.00107896
Vps28	4.66427e-08	-0.269546	0.341	0.398	0.0010802
Eif4ebp3	4.69991e-08	-0.662464	0.223	0.283	0.00108845
Ptcd3	4.73698e-08	0.331424	0.669	0.636	0.00109704
Hnrnph1	4.78676e-08	0.16096	0.883	0.926	0.00110857
Fgfr1op	4.78968e-08	0.419535	0.554	0.484	0.00110924
Phactr2	4.84434e-08	0.432406	0.443	0.377	0.0011219
Esd	4.89487e-08	-0.10243	0.764	0.812	0.0011336
Csnk2a1	4.92589e-08	0.238931	0.816	0.852	0.00114079
Ahsa1	5.01179e-08	-0.106477	0.69	0.739	0.00116068
Rabep1	5.02115e-08	0.252605	0.781	0.777	0.00116285
Pum2	5.18565e-08	0.250541	0.808	0.844	0.00120094
Ddx23	5.19132e-08	0.362551	0.571	0.503	0.00120226
Snhg11	5.20615e-08	0.383351	0.271	0.2	0.00120569
Mtcp1	5.22383e-08	0.643924	0.136	0.086	0.00120979
Asf1b	5.23711e-08	-0.183492	0.577	0.631	0.00121286
Stxbp5	5.2797e-08	0.285409	0.656	0.619	0.00122273
Prrc2a	5.31747e-08	-0.145082	0.659	0.714	0.00123147
Mtrex	5.31852e-08	0.277886	0.814	0.823	0.00123172
Mrpl37	5.36851e-08	-0.352208	0.354	0.411	0.00124329
Gm38393	5.44008e-08	0.473462	0.329	0.261	0.00125987
Tmem208	5.45525e-08	-0.241996	0.418	0.47	0.00126338
Tmem245	5.53223e-08	0.285176	0.725	0.695	0.00128121
Col1a1	5.56593e-08	0.353972	0.026	0.058	0.00128901
Alg1	5.56864e-08	-0.306717	0.413	0.475	0.00128964
Mtbp	5.61703e-08	0.391139	0.411	0.338	0.00130085
Ercc6	5.68767e-08	0.350461	0.53	0.471	0.00131721
Hivep2	5.83297e-08	0.511373	0.396	0.326	0.00135086
D10Wsu102e	5.94384e-08	0.379346	0.728	0.686	0.00137653
Dnajc17	6.05342e-08	-0.192984	0.262	0.328	0.00140191
Bola1	6.08421e-08	-0.2779	0.417	0.468	0.00140904
Xlr4a	6.22944e-08	-0.271531	0.425	0.49	0.00144268
Papola	6.3235e-08	0.185481	0.852	0.885	0.00146446
Wdr33	6.43103e-08	0.154445	0.871	0.917	0.00148936
Cox19	6.45397e-08	-0.27828	0.309	0.367	0.00149468
Baz2b	6.49681e-08	0.288503	0.761	0.723	0.0015046
Snd1	6.55135e-08	0.223662	0.818	0.847	0.00151723
Gm20732	6.56973e-08	0.405654	0.466	0.405	0.00152148
Klc4	6.59471e-08	-0.778231	0.111	0.16	0.00152727
Sall4	6.6225e-08	0.244359	0.753	0.728	0.00153371
Tmem135	6.66048e-08	0.32216	0.532	0.45	0.0015425
Bcap29	6.69365e-08	0.317193	0.713	0.691	0.00155018
Samm50	6.71854e-08	-0.135394	0.624	0.672	0.00155595
Cdx2	6.75149e-08	0.607728	0.392	0.323	0.00156358
Hspa4l	6.78919e-08	0.343163	0.632	0.582	0.00157231
Hes6	6.7963e-08	-0.255329	0.266	0.324	0.00157395
Srgap3	6.82691e-08	0.474141	0.372	0.292	0.00158104
Slc35b4	7.01532e-08	0.29175	0.339	0.268	0.00162468
Mrpl21	7.05716e-08	-0.156248	0.717	0.773	0.00163437
A430005L14Rik	7.07758e-08	-0.119893	0.613	0.666	0.0016391
Col9a2	7.13451e-08	-0.846374	0.087	0.133	0.00165228
Gm17768	7.15508e-08	0.775892	0.106	0.062	0.00165704
Tmem199	7.23919e-08	-0.138518	0.52	0.579	0.00167652
Susd1	7.2599e-08	0.138219	0.185	0.126	0.00168132
Gm26944	7.28919e-08	0.366918	0.178	0.123	0.0016881
Emp3	7.33195e-08	-0.338074	0.064	0.107	0.00169801
Elmo1	7.43686e-08	0.352043	0.678	0.645	0.0017223
Abcb6	7.47401e-08	-0.286603	0.343	0.411	0.00173091
Mrpl51	7.50108e-08	-0.101266	0.729	0.765	0.00173718
Bet1l	7.50584e-08	-0.420876	0.188	0.248	0.00173828
Tox3	7.5525e-08	0.454333	0.341	0.273	0.00174908
Ostf1	7.98978e-08	-0.113141	0.587	0.641	0.00185035
Nhsl1	8.0839e-08	0.43241	0.575	0.512	0.00187215
Actn3	8.12652e-08	-1.31277	0.028	0.059	0.00188202
Fam13b	8.20996e-08	0.2614	0.752	0.733	0.00190134
Bud31	8.21227e-08	-0.159517	0.513	0.569	0.00190188
Efcab10	8.3283e-08	-1.60152	0.024	0.052	0.00192875
Ptpdc1	8.60431e-08	0.549719	0.311	0.241	0.00199267
Dpf2	8.7346e-08	-0.148652	0.615	0.676	0.00202285
Pip5k1b	8.75815e-08	0.34352	0.675	0.636	0.0020283
Tbl1xr1	8.77455e-08	0.346758	0.678	0.641	0.0020321
Hs6st3	8.89663e-08	0.378204	0.667	0.647	0.00206037
Tmem132b	8.94172e-08	0.718548	0.191	0.135	0.00207081
Usp8	9.06533e-08	0.207267	0.772	0.768	0.00209944
Mpc1	9.08286e-08	-0.204926	0.593	0.642	0.0021035
Atxn7l3b	9.19367e-08	-0.166501	0.679	0.723	0.00212916
Cdyl	9.21887e-08	0.341053	0.636	0.591	0.002135
Col6a6	9.22266e-08	1.3736	0.063	0.03	0.00213587
Cdc42	9.52999e-08	0.198621	0.876	0.909	0.00220705
Pex16	9.53417e-08	-0.58492	0.166	0.222	0.00220802
Ptbp3	9.61781e-08	0.22405	0.8	0.816	0.00222739
Htatsf1	9.81947e-08	0.191456	0.828	0.846	0.00227409
Adgrl2	9.86614e-08	0.282316	0.685	0.627	0.0022849
Slc27a3	9.95665e-08	-0.372766	0.317	0.377	0.00230586
Uaca	9.97968e-08	0.512872	0.384	0.312	0.00231119
Dda1	1.00997e-07	-0.130977	0.376	0.437	0.00233899
Tmtc2	1.0162e-07	0.542428	0.163	0.108	0.00235342
Gm6712	1.02279e-07	0.498502	0.217	0.157	0.00236867
Ocel1	1.03451e-07	-0.490454	0.203	0.261	0.00239582
Lrrc75aos2	1.05054e-07	2.96211	0.022	0.004	0.00243294
Mgst3	1.05587e-07	-0.142616	0.5	0.553	0.00244528
Vps72	1.06783e-07	-0.155507	0.651	0.708	0.00247298
Xlr4b	1.06799e-07	-0.194746	0.361	0.418	0.00247336
Fahd2a	1.07012e-07	-0.504465	0.202	0.257	0.0024783
Npw	1.0722e-07	-0.880832	0.071	0.114	0.00248311
Zfp945	1.07287e-07	0.377377	0.365	0.291	0.00248466
Zscan5b	1.08672e-07	-1.81314	0.006	0.025	0.00251672
Zfp955a	1.08833e-07	0.420295	0.167	0.113	0.00252047
Taf4	1.10414e-07	0.34225	0.405	0.34	0.00255709
St6galnac3	1.1325e-07	0.410454	0.652	0.587	0.00262275
Zfp62	1.13905e-07	0.375632	0.333	0.267	0.00263793
1110012L19Rik	1.14977e-07	-0.289242	0.344	0.396	0.00266276
Dmxl2	1.1665e-07	0.306388	0.615	0.561	0.0027015
Mterf4	1.17403e-07	-0.154988	0.269	0.33	0.00271893
[truncated: 9,979 more rows]
